# Supplementary material for: A Proteomics Analysis of Calmodulin-Binding Proteins in Dictyostelium discoideum during the Transition from Unicellular Growth to Multicellular Development
Source: Int J Mol Sci. 2021 Feb 9;22(4):1722. doi: 10.3390/ijms22041722 (PMC7915506; doi:10.3390/ijms22041722)
Supplement: Supplementary file 1 [file ijms-22-01722-s001.zip › Table S1.xlsx]

## Sheet: Growth
Uniprot ID	Protein Name	Gene Name	dictyBase Gene ID	dictyBase Protein ID	TSC-Rep1	TSC-Rep2	TSC-Rep3
P54632	14-3-3-like protein	fttB DDB_G0269138	DDB_G0269138	DDB0232938	2	0	2
Q54SE2	1-Cys peroxiredoxin (EC 1.11.1.24) (Thiol-specific antioxidant) (Thioredoxin peroxidase) (Thioredoxin-dependent peroxiredoxin)	DDB_G0282517	DDB_G0282517	DDB0238006	7	1	5
Q02158	1-phosphatidylinositol 4,5-bisphosphate phosphodiesterase (EC 3.1.4.11) (Phosphoinositide phospholipase C) (PLC)	plc pipA DDB_G0292736	DDB_G0292736	DDB0201656	16	0	21
Q86IJ1	26S proteasome non-ATPase regulatory subunit 14 (EC 3.4.19.-) (26S proteasome regulatory subunit RPN11) (Sks1 multidrug resistance protein homolog)	psmD14 sks1 DDB_G0272566	DDB_G0272566	DDB0191298	10	1	8
Q54BC6	26S proteasome non-ATPase regulatory subunit 2	psmD2 DDB_G0293752	DDB_G0293752	DDB0232978	16	1	5
Q54PJ1	26S proteasome regulatory subunit 10B (26S proteasome AAA-ATPase subunit RPT4) (Proteasome 26S subunit ATPase 6)	psmC6 DDB_G0284517	DDB_G0284517	DDB0232968	11	2	7
Q55BV5	26S proteasome regulatory subunit 4 homolog (Tat-binding protein alpha) (DdTBPalpha)	psmC1 DDB_G0270784	DDB_G0270784	DDB0232964	10	2	1
Q54PN7	26S proteasome regulatory subunit 6A homolog (26S proteasome AAA-ATPase subunit RPT5) (Proteasome 26S subunit ATPase 3)	psmC3 DDB_0232967	DDB_G0284415	DDB0232967	22	0	4
P34123	26S proteasome regulatory subunit 6B homolog (Tat-binding protein homolog 2)	psmC4 tbp2 tbpB DDB_G0289003	DDB_G0289003	DDB0191435	14	1	7
Q86JA1	26S proteasome regulatory subunit 7 (26S proteasome AAA-ATPase subunit RPT1) (Proteasome 26S subunit ATPase 2)	psmC2 DDB_G0276917	DDB_G0276917	DDB0232966	10	0	6
P34124	26S proteasome regulatory subunit 8 (26S proteasome AAA-ATPase subunit RPT6) (Proteasome 26S subunit ATPase 5) (Tat-binding protein homolog 10)	psmC5 tbp10 tbpC DDB_G0292382	DDB_G0292382	DDB0216230	18	1	4
Q54JE4	2-oxoglutarate dehydrogenase, mitochondrial (EC 1.2.4.2) (2-oxoglutarate dehydrogenase complex component E1) (OGDC-E1) (Alpha-ketoglutarate dehydrogenase)	ogdh DDB_G0288127	DDB_G0288127	DDB0234117	11	0	3
Q55FN7	2-oxoisovalerate dehydrogenase subunit beta, mitochondrial (EC 1.2.4.4) (3-methyl-2-oxobutanoate dehydrogenase) (Branched-chain alpha-keto acid dehydrogenase E1 component beta chain) (BCKDE1B) (BCKDH E1-beta)	bkdB DDB_G0268020	DDB_G0268020	DDB0230185	8	1	2
P54658	32 kDa heat shock protein (Protein 4-1)	hspC hsp32 DDB_G0272819	DDB_G0272819	DDB0185048	48	11	45
Q55D79	3-hydroxyisobutyryl-CoA hydrolase, mitochondrial (EC 3.1.2.4) (3-hydroxyisobutyryl-coenzyme A hydrolase)	DDB0190529	DDB_G0269756	DDB0305892	90	9	51
O77082	40S ribosomal protein S10	rps10 DDB_G0286117	DDB_G0286117	DDB0191166	15	5	6
Q54S90	40S ribosomal protein S11	rps11 DDB_G0282601	DDB_G0282601	DDB0230027	145	55	86
Q54PH8	40S ribosomal protein S13	rps13 DDB_G0284533	DDB_G0284533	DDB0230055	280	29	112
Q54EG3	40S ribosomal protein S14	rps14 DDB_G0291526	DDB_G0291526	DDB0230056	107	51	52
Q54N17	40S ribosomal protein S15	rps15 DDB_G0285561	DDB_G0285561	DDB0231047	497	31	248
P46793	40S ribosomal protein S15a (Ribosomal protein S24)	rps15a rps24 DDB_G0276457	DDB_G0276457	DDB0185069	53	11	20
Q54Q51	40S ribosomal protein S16	rps16 DDB_G0284093	DDB_G0284093	DDB0231057	301	66	226
P42520	40S ribosomal protein S17	rps17 rpgE rpgM DDB_G0290141	DDB_G0290141	DDB0191513	169	68	182
Q869U7	40S ribosomal protein S18	rps18 DDB_G0276415	DDB_G0276415	DDB0231058	333	50	221
Q54X51	40S ribosomal protein S19	rps19 DDB_G0279207	DDB_G0279207	DDB0231059	64	21	11
P27685	40S ribosomal protein S2 (Protein LLRep3) (Ribosomal protein S4)	rps2 rp29 DDB_G0293742	DDB_G0293742	DDB0215391	273	56	163
Q54Y41	40S ribosomal protein S20	rps20 DDB_G0278429	DDB_G0278429	DDB0231060	39	19	31
Q55A19	40S ribosomal protein S23	rps23 DDB_G0272250	DDB_G0272250	DDB0231062	189	33	58
Q75K27	40S ribosomal protein S24	rps24 DDB_G0275473	DDB_G0275473	DDB0231063	352	30	158
Q03409	40S ribosomal protein S25 (S31)	rps25 rpgF DDB_G0271148	DDB_G0271148	DDB0215350	68	39	55
Q54TL8	40S ribosomal protein S26	rps26 DDB_G0281677	DDB_G0281677	DDB0231064	177	29	187
Q8T1V4	40S ribosomal protein S27	rps27 DDB_G0277635	DDB_G0277635	DDB0231065	52	35	34
Q54MZ5	40S ribosomal protein S28	rps28 DDB_G0285597	DDB_G0285597	DDB0231067	23	1	4
Q76P36	40S ribosomal protein S29	rps29 DDB_G0272308	DDB_G0272308	DDB0231066	18	4	6
P90526	40S ribosomal protein S3	rps3 rpgG DDB_G0293000	DDB_G0293000	DDB0201667	502	94	309
Q556Y1	40S ribosomal protein S30	rps30-1 DDB_G0273191; rps30-2 DDB_G0273743	DDB_G0273743	DDB0266781	5	3	7
Q54ZW5	40S ribosomal protein S3a	rps3a DDB_G0277345	DDB_G0277345	DDB0230021	465	96	303
P51405	40S ribosomal protein S4	rps4 DDB_G0272825	DDB_G0272825	DDB0185063	331	114	283
Q54MA6	40S ribosomal protein S5	rps5 DDB_G0286075	DDB_G0286075	DDB0230022	126	46	33
Q54UU3	40S ribosomal protein S6	rps6 DDB_G0280823	DDB_G0280823	DDB0230023	462	139	315
Q54I41	40S ribosomal protein S7	rps7 rpgE DDB_G0289025	DDB_G0289025	DDB0230024	430	40	273
Q54E24	40S ribosomal protein S8	rps8 DDB_G0291864	DDB_G0291864	DDB0230025	311	49	171
P14132	40S ribosomal protein S9 (40S ribosomal protein 1024) (Vegetative-specific protein V12)	rps9 rp1024 V12 DDB_G0289877	DDB_G0289877	DDB0191528	484	82	141
Q55BY1	40S ribosomal protein SA	rpsA DDB_G0270316	DDB_G0270316	DDB0230016	15	4	13
Q54J97	60 kDa heat shock protein, mitochondrial (60 kDa chaperonin) (Chaperonin 60) (CPN60) (Heat shock protein 60) (HSP-60) (Hsp60)	hspA DDB_G0288181	DDB_G0288181	DDB0219929	4	0	3
P22685	60S acidic ribosomal protein P0	rplp0 DDB_G0286501	DDB_G0286501	DDB0219977	6	1	6
P22684	60S acidic ribosomal protein P1	rplp1 DDB_G0277907	DDB_G0277907	DDB0214917	2	0	3
Q54J69	60S ribosomal protein L10	rpl10 rpl10e DDB_G0288273	DDB_G0288273	DDB0231191	439	94	234
Q86L05	60S ribosomal protein L10a	rpl10a DDB_G0276871	DDB_G0276871	DDB0229949	194	55	71
P16168	60S ribosomal protein L11 (Vegetative-specific protein V18)	rpl11 rpgC V18 DDB_G0279189	DDB_G0279189	DDB0214853	187	77	119
Q54J50	60S ribosomal protein L12	rpl12 DDB_G0288295	DDB_G0288295	DDB0229950	31	3	9
Q54E20	60S ribosomal protein L13	rpl13 DDB_G0291870	DDB_G0291870	DDB0229951	198	71	140
Q553M7	60S ribosomal protein L13a	rpl13a DDB_G0275881	DDB_G0275881	DDB0231192	309	84	230
Q54Z09	60S ribosomal protein L14	rpl14 DDB_G0277975	DDB_G0277975	DDB0229952	100	58	117
O21033	60S ribosomal protein L14, mitochondrial	mrpl14 rpl14 DDB_G0294066	DDB_G0294066	DDB0201610	22	2	6
Q86K01	60S ribosomal protein L15	rpl15-1 DDB_G0272893; rpl15-2 DDB_G0273983	DDB_G0273983	DDB0234225	118	36	79
O21032	60S ribosomal protein L16, mitochondrial	mrpl16 rpl16 DDB_G0294042	DDB_G0294042	DDB0201609	9	4	3
Q54NG2	60S ribosomal protein L17	rpl17 DDB_G0285277	DDB_G0285277	DDB0229959	308	32	188
Q54VZ4	60S ribosomal protein L18	rpl18 DDB_G0279997	DDB_G0279997	DDB0229960	176	49	114
Q54MK8	60S ribosomal protein L18a	rpl18a DDB_G0285881	DDB_G0285881	DDB0233692	227	60	203
P14329	60S ribosomal protein L19 (22 kDa calmodulin-binding protein) (Vegetative-specific protein V14)	rpl19 rpgB DDB_G0281565	DDB_G0281565	DDB0214854	445	55	236
Q23888	60S ribosomal protein L2, mitochondrial	mrpl2 rpl2 DDB_G0294036	DDB_G0294036	DDB0201605	32	2	25
Q54X53	60S ribosomal protein L21	rpl21 DDB_G0279387	DDB_G0279387	DDB0229962	221	80	206
Q54JE3	60S ribosomal protein L22 1	rpl22 DDB_G0288101	DDB_G0288101	DDB0230146	56	17	22
Q54GK6	60S ribosomal protein L22 2	rpl22a DDB_G0290091	DDB_G0290091	DDB0230147	44	12	19
Q54G86	60S ribosomal protein L23	rpl23 DDB_G0290315	DDB_G0290315	DDB0230148	155	33	59
Q54BQ3	60S ribosomal protein L23a	rpl23a DDB_G0293502	DDB_G0293502	DDB0230149	527	52	334
Q54VN6	60S ribosomal protein L24	rpl24 DDB_G0280229	DDB_G0280229	DDB0230151	184	40	104
Q54QM8	60S ribosomal protein L26	rpl26 DDB_G0283741	DDB_G0283741	DDB0230152	116	44	55
Q55BE6	60S ribosomal protein L27	rpl27 DDB_G0271298	DDB_G0271298	DDB0230153	199	61	145
P48160	60S ribosomal protein L27a	rpl27a DDB_G0292388	DDB_G0292388	DDB0201638	156	47	61
Q9GS21	60S ribosomal protein L28	rpl28 DDB_G0282379	DDB_G0282379	DDB0214936	155	56	133
Q54TW3	60S ribosomal protein L29	rpl29 DDB_G0281469	DDB_G0281469	DDB0230154	35	15	43
P34113	60S ribosomal protein L3	rpl3 DDB_G0291862	DDB_G0291862	DDB0191094	447	86	220
Q55BS9	60S ribosomal protein L30	rpl30 DDB_G0270380	DDB_G0270380	DDB0230155	253	20	111
Q54XB5	60S ribosomal protein L31	rpl31 DDB_G0279061	DDB_G0279061	DDB0231149	34	14	35
Q55AB5	60S ribosomal protein L32	rpl32 DDB_G0271976	DDB_G0271976	DDB0231150	180	46	95
Q54LV8	60S ribosomal protein L34	rpl34 DDB_G0286389	DDB_G0286389	DDB0231151	128	21	28
Q54J23	60S ribosomal protein L35	rpl35 DDB_G0288349	DDB_G0288349	DDB0231152	107	54	142
Q55BN7	60S ribosomal protein L35a	rpl35a DDB_G0270424	DDB_G0270424	DDB0231153	96	32	105
Q55AQ9	60S ribosomal protein L36	rpl36 DDB_G0271668	DDB_G0271668	DDB0185019	37	29	47
Q54MG6	60S ribosomal protein L37	rpl37 DDB_G0285971	DDB_G0285971	DDB0267025	41	30	36
Q54UG4	60S ribosomal protein L37a	rpl37A DDB_G0281093	DDB_G0281093	DDB0220688	225	7	20
Q55GJ7	60S ribosomal protein L38	rpl38 DDB_G0268302	DDB_G0268302	DDB0231155	65	37	71
C7G051	60S ribosomal protein L39	rpl39 DDB_G0302511	DDB_G0302511	DDB0302512	28	17	20
Q54Z69	60S ribosomal protein L4	rpl4 DDB_G0277803	DDB_G0277803	DDB0231241	978	200	1043
Q54XX3	60S ribosomal protein L5	rpl5 DDB_G0278539	DDB_G0278539	DDB0231242	553	123	308
Q54D63	60S ribosomal protein L6	rpl6 DDB_G0292460	DDB_G0292460	DDB0231338	326	76	207
O21037	60S ribosomal protein L6, mitochondrial	mrpl6 rpl6 DDB_G0294038	DDB_G0294038	DDB0201614	7	2	1
P11874	60S ribosomal protein L7	rpl7 DDB_G0276441	DDB_G0276441	DDB0185073	496	120	279
Q54ZD1	60S ribosomal protein L7a	rpl7a DDB_G0277629	DDB_G0277629	DDB0231339	416	112	232
P13023	60S ribosomal protein L8 (60S ribosomal protein L2)	rpl8 rpgA rpl2 V1 DDB_G0274113	DDB_G0274113	DDB0185202	333	119	217
Q54XI5	60S ribosomal protein L9	rpl9 DDB_G0278959	DDB_G0278959	DDB0231259	152	35	45
P14196	AAC-rich mRNA clone AAC11 protein	AAC11 DDB_G0284871	DDB_G0284871	DDB0191407	6	1	3
Q8T6B7	ABC transporter F family member 2	abcF2 DDB_G0284047	DDB_G0284047	DDB0191228	14	2	13
Q8T6B4	ABC transporter F family member 4	abcF4 DDB_G0267436	DDB_G0267436	DDB0191119	22	1	15
P07828	Actin-18 (Actin-3-sub 2)	act18 act3-2 DDB_G0289489	DDB_G0289489	DDB0220459	36	34	29
O96621	Actin-related protein 2 (Actin-like protein 2) (Actin-related protein B)	arpB arp2 DDB_G0272106	DDB_G0272106	DDB0185179	16	0	24
O96622	Actin-related protein 2/3 complex subunit 1 (Arp2/3 complex 41 kDa subunit) (p41-Arc)	arcA Arc40 arpD DDB_G0277825	DDB_G0277825	DDB0214932	15	1	21
O96623	Actin-related protein 2/3 complex subunit 2 (Arp2/3 complex 34 kDa subunit) (p34-ARC)	arcB Arc35 arpE DDB_G0282813	DDB_G0282813	DDB0214935	17	1	25
O96624	Actin-related protein 2/3 complex subunit 3 (Arp2/3 complex 21 kDa subunit) (p21-ARC)	arcC Arc18 arpF DDB_G0292804	DDB_G0292804	DDB0201632	2	2	6
O96625	Actin-related protein 2/3 complex subunit 4 (Arp2/3 complex 20 kDa subunit) (p20-ARC)	arcD Arc19 arpG DDB_G0269102	DDB_G0269102	DDB0191121	3	2	8
O96626	Actin-related protein 2/3 complex subunit 5 (Arp2/3 complex 16 kDa subunit) (p16-ARC)	arcE Arc15 arpH DDB_G0288319	DDB_G0288319	DDB0191138	4	0	17
P42528	Actin-related protein 3 (Actin-like protein 3) (Actin-related protein C)	arpC aclA act DDB_G0283755	DDB_G0283755	DDB0219936	17	0	34
Q54JV5	Actin-related protein 8	arpG actr8 DDB_G0287779	DDB_G0287779	DDB0234011	5	0	2
Q54G57	Activating signal cointegrator 1 complex subunit 3 (EC 3.6.4.-)	ascc3 DDB_G0290389	DDB_G0290389	DDB0233132	21	2	2
Q55CI8	Activating signal cointegrator 1 complex subunit 3-like (EC 3.6.4.-)	ascc3l DDB_G0270042	DDB_G0270042	DDB0233131	15	0	6
O00909	ADP-ribosylation factor 1	arfA arf1 DDB_G0289173	DDB_G0289173	DDB0191101	16	2	0
Q54U04	Alba domain-containing protein	DDB0205563	DDB_G0281409	DDB0237623	6	1	6
Q551V0	Aldehyde dehydrogenase	DDB0231480	DDB_G0276305	DDB0231480	97	29	71
Q54NV9	AMP-binding domain-containing protein	DDB0186283	DDB_G0284963	DDB0304552	6	0	3
Q54HS9	AP-1 complex subunit mu (AP-1 adaptor complex mu1 subunit) (Adaptor protein complex AP-1 subunit mu) (Adaptor-related protein complex 1 subunit mu) (Clathrin-adaptor medium chain Apm1) (Mu1-adaptin)	apm1 DDB_G0289247	DDB_G0289247	DDB0191102	80	4	30
Q54WN0	AP-3 complex subunit delta (Adaptor-related protein complex 3 subunit delta) (Delta-adaptin)	ap3d1 DDB_G0279537	DDB_G0279537	DDB0234240	14	0	4
Q554D9	Asparagine--tRNA ligase, cytoplasmic (EC 6.1.1.22) (Asparaginyl-tRNA synthetase) (AsnRS)	asnS1 DDB_G0275263	DDB_G0275263	DDB0231333	10	0	2
Q54YA2	ATP citrate synthase (EC 2.3.3.8)	DDB0205386	DDB_G0278341	DDB0235361	40	1	19
Q9XPJ9	ATP synthase subunit alpha, mitochondrial	atp1 DDB_G0294012	DDB_G0294012	DDB0201592	28	7	5
Q55CS9	ATP synthase subunit beta, mitochondrial (EC 7.1.2.2) (ATP synthase F1 subunit beta)	atp5f1b atp5b DDB_G0269916	DDB_G0269916	DDB0233951	60	11	18
Q54DF1	ATP synthase subunit gamma, mitochondrial (ATP synthase F1 subunit gamma) (F-ATPase gamma subunit)	atp5f1c atp5C1 DDB_G0292306	DDB_G0292306	DDB0237782	8	0	4
Q54RA8	ATP synthase subunit O, mitochondrial (ATP synthase peripheral stalk subunit OSCP) (Oligomycin sensitivity conferral protein) (OSCP)	atp5po atp5O DDB_G0283283	DDB_G0283283	DDB0266798	11	2	0
Q54TD7	ATP-dependent RNA helicase ddx24 (EC 3.6.4.13) (DEAD box protein 24)	ddx24 DDB_G0281841	DDB_G0281841	DDB0234200	56	0	46
Q54CD8	ATP-dependent RNA helicase ddx54 (EC 3.6.4.13) (ATP-dependent RNA helicase helA) (DEAD box protein 54)	helA ddx54 DDB_G0292992	DDB_G0292992	DDB0215372	50	6	38
Q54RZ4	BB_PF domain-containing protein	orfSGP DDB0214941	DDB_G0282815	DDB0214941	4	0	3
P13723	Beta-hexosaminidase subunit A1 (EC 3.2.1.52) (Beta-N-acetylhexosaminidase subunit A1) (N-acetyl-beta-glucosaminidase subunit A1)	hexa1 nagA DDB_G0287033	DDB_G0287033	DDB0191256	4	0	4
Q54K96	Bifunctional lysine-specific demethylase and histidyl-hydroxylase NO66 (EC 1.14.11.-) (EC 1.14.11.27) (Histone lysine demethylase NO66) (JmjC domain-containing protein G)	jcdg DDB_G0287513	DDB_G0287513	DDB0233998	20	1	18
Q54SK8	Bromodomain-containing protein	DDB0220697	DDB_G0282409	DDB0220697	6	0	3
P24005	Calcium-regulated actin-bundling protein (34 kDa actin-binding protein)	abpB DDB_G0279081	DDB_G0279081	DDB0214810	29	5	2
P02599	Calmodulin (CaM)	calA camA DDB_G0279407	DDB_G0279407	DDB0214955	16	7	61
Q556Y4	Casein kinase I (CK1) (DdCK1) (EC 2.7.11.1)	cak1-1 DDB_G0273059; cak1-2 DDB_G0273737	DDB_G0273737	DDB0304672	9	1	3
Q02720	Casein kinase II subunit alpha (CK II subunit alpha) (EC 2.7.11.1)	casK DDB_G0276885	DDB_G0276885	DDB0185025	19	0	8
Q54PF1	Casein kinase II subunit beta (CK II beta)	csnk2b DDB_G0284601	DDB_G0284601	DDB0216346	2	1	2
O77229	Catalase-A (EC 1.11.1.6)	catA cat DDB_G0274595	DDB_G0274595	DDB0185123	4	0	3
O76856	Cathepsin D (EC 3.4.23.5) (Ddp44)	ctsD CatD DDB_G0279411	DDB_G0279411	DDB0215012	9	0	6
Q54X54	CBF domain-containing protein	DDB0205647	DDB_G0279205	DDB0233115	7	0	2
Q54H97	CBS domain-containing protein DDB_G0289609	DDB_G0289609	DDB_G0289609	DDB0230005	3	0	2
Q54WV6	CHE group protein	DDB_G0279373	DDB_G0279373	DDB0233488	4	0	6
Q54DG0	Chromatin-remodeling ATPase INO80	DDB0219732	DDB_G0292358	DDB0233012	21	1	5
O15818	Clustered mitochondria protein homolog	clua DDB_G0292806	DDB_G0292806	DDB0215379	5	1	4
Q54XY3	Cnd1 domain-containing protein	DDB0218111	DDB_G0278701	DDB0304963	3	0	2
Q55EZ6	Coatomer subunit delta (Delta-coat protein) (Delta-COP)	copd DDB_G0268702	DDB_G0268702	DDB0305305	2	0	4
Q55ET2	Coiled-coil domain-containing protein 86	DDB0190015	DDB_G0268762	DDB0308359	4	0	2
Q54MN3	Coiled-coil protein	DDB0186705	DDB_G0285829	DDB0232092	20	1	25
Q03380	Comitin (24 kDa actin-binding protein) (CABP1-related protein p24)	comA capA capC DDB_G0289599	DDB_G0289599	DDB0219923	6	3	15
Q54TR1	Counting factor associated protein D	cfaD DDB_G0281605	DDB_G0281605	DDB0229857	3	1	2
Q55BS4	CUE domain-containing protein	DDB0191017	DDB_G0270388	DDB0266718	2	2	0
Q55DV9	Cystathionine gamma-lyase (EC 4.4.1.1) (Gamma-cystathionase)	cysA DDB_G0269122	DDB_G0269122	DDB0191318	6	0	7
P26310	Cytochrome c oxidase polypeptide 6, mitochondrial (Cytochrome c oxidase polypeptide VI)	cxfA cox6 DDB_G0282097	DDB_G0282097	DDB0215013	4	0	6
O21049	Cytochrome c oxidase subunit 3 (EC 7.1.1.9) (Cytochrome c oxidase polypeptide III)	cox3 DDB_G0294092	DDB_G0294092	DDB0201585	12	0	4
Q54D07	Cytochrome c1, heme protein, mitochondrial (Cytochrome c-1) (EC 7.1.1.8) (Complex III subunit 4) (Complex III subunit IV) (Cytochrome b-c1 complex subunit 4)	cyc1 DDB_G0292594	DDB_G0292594	DDB0238603	12	0	3
Q54XW8	DH domain-containing protein	gxcII DDB_G0278703	DDB_G0278703	DDB0233473	6	0	3
Q54TR7	Dihydrolipoamide acetyltransferase component of pyruvate dehydrogenase complex (EC 2.3.1.-)	bkdC DDB0230195	DDB_G0281797	DDB0230195	11	0	11
P02886	Discoidin-1 subunit A (Discoidin-1 subunit alpha) (Discoidin I chain A)	dscA-1 DDB_G0273063; dscA-2 DDB_G0273919	DDB_G0273919	DDB0266623	74	9	52
P02887	Discoidin-1 subunit B/C (Discoidin I chain C/D) (Discoidin-1 subunit beta/gamma)	dscC-1 dscB-1 DDB_G0273065; dscC-2 dscB-2 DDB_G0273885	DDB_G0273885	DDB0266624	120	14	83
P02888	Discoidin-1 subunit D (Discoidin-1 subunit delta) (Discoidin I chain D)	dscD-1 DDB_G0273067; dscD-2 DDB_G0273887	DDB_G0273887	DDB0266625	115	0	84
P42530	Discoidin-2 (Discoidin II)	dscE DDB_G0292552	DDB_G0292552	DDB0215382	44	13	38
Q557E6	DNA repair protein RAD51 homolog	DDB0168161 DDB0217219	DDB_G0273611	DDB0304849	8	2	4
Q86H36	DNA-directed RNA polymerase I subunit rpa1 (RNA polymerase I subunit A1) (EC 2.7.7.6) (DNA-directed RNA polymerase I largest subunit) (DNA-directed RNA polymerase I subunit A)	polr1a rpa1 DDB_G0275759	DDB_G0275759	DDB0216292	58	5	40
Q54BM1	DNA-directed RNA polymerase I subunit rpa2 (EC 2.7.7.6) (DNA-directed RNA polymerase I polypeptide 2) (RNA polymerase I subunit 2)	polr1b rpa2 DDB_G0293560	DDB_G0293560	DDB0216278	52	4	38
Q54FE8	DNA-directed RNA polymerase I subunit rpa49 (RNA polymerase I subunit A49) (DNA-directed RNA polymerase I subunit E)	polr1e rpa49 DDB_G0290909	DDB_G0290909	DDB0216301	18	0	20
P35084	DNA-directed RNA polymerase II subunit rpb1 (RNA polymerase II subunit B1) (EC 2.7.7.6) (DNA-directed RNA polymerase III subunit A)	polr2a rpb1 rpoA DDB_G0279193	DDB_G0279193	DDB0215406	50	7	54
Q86JJ5	DNA-directed RNA polymerase II subunit rpb11 (RNA polymerase II subunit B11) (DNA-directed RNA polymerase II subunit J)	polr2j rpb11 DDB_G0277677	DDB_G0277677	DDB0216285	9	0	15
Q54J75	DNA-directed RNA polymerase II subunit rpb2 (RNA polymerase II subunit 2) (RNA polymerase II subunit B2) (EC 2.7.7.6)	polr2b rpb2 DDB_G0288257	DDB_G0288257	DDB0216277	39	6	32
Q54S04	DNA-directed RNA polymerase II subunit rpb4 (RNA polymerase II subunit B4) (DNA-directed RNA polymerase II subunit D)	polr2d rpb4 DDB_G0282739	DDB_G0282739	DDB0216294	7	1	9
Q55FJ5	DNA-directed RNA polymerase III subunit rpc3 (RNA polymerase III subunit C3) (DNA-directed RNA polymerase III subunit C)	polr3c rpc3 DDB_G0268080	DDB_G0268080	DDB0216314	5	0	4
Q95NZ8	DNA-directed RNA polymerase (EC 2.7.7.6)	rpmA DDB0191106	DDB_G0267416	DDB0191106	8	0	2
Q54SN4	DNA-directed RNA polymerases I and III subunit rpac1 (RNA polymerases I and III subunit AC1)	polr1c rpa5 DDB_G0282339	DDB_G0282339	DDB0216288	14	4	16
Q54ES6	DNA-directed RNA polymerases I and III subunit rpc19	rpc19 DDB_G0291362	DDB_G0291362	DDB0216286	7	1	8
Q54EH2	DNA-directed RNA polymerases I, II, and III subunit rpabc1 (RNA polymerases I, II, and III subunit ABC1) (RPB5 homolog)	polr2e rpb5 DDB_G0291636	DDB_G0291636	DDB0216287	17	1	16
Q54LP3	Dolichol-phosphate mannosyltransferase subunit 1 (EC 2.4.1.83) (Dolichol-phosphate mannose synthase subunit 1) (DPM synthase subunit 1) (Dolichyl-phosphate beta-D-mannosyltransferase subunit 1) (Mannose-P-dolichol synthase subunit 1) (MPD synthase subunit 1)	dpm1 dgtB DDB_G0286519	DDB_G0286519	DDB0231708	9	1	3
Q54Y55	Dual specificity protein kinase shkC (EC 2.7.11.1) (SH2 domain-containing protein 3) (SH2 domain-containing protein C)	shkC DDB_G0278409	DDB_G0278409	DDB0230123	4	0	3
Q86K67	DUF4460 domain-containing protein	DDB0217938	DDB_G0277327	DDB0307317	173	37	110
Q54JV0	E3 ubiquitin-protein ligase (EC 2.3.2.27)	DDB0215923	DDB_G0287859	DDB0238507	5	0	2
Q557H6	EFP_N domain-containing protein	DDB_G0273411 DDB_G0273555	DDB_G0273555	DDB0308495	3	3	1
P0CT31	Elongation factor 1-alpha (EF-1-alpha) (50 kDa actin-binding protein) (ABP-50)	eef1a1 efaa1 efaAI DDB_G0269134	DDB_G0269134	DDB0191135	47	8	104
Q9GRF8	Elongation factor 1-beta (DdEF-1 beta)	efa1B eEF1beta DDB_G0284035	DDB_G0284035	DDB0191174	12	0	11
P15112	Elongation factor 2 (EF-2)	efbA DDB_G0288373	DDB_G0288373	DDB0191363	29	2	16
Q54HB2	Elongation factor Tu, mitochondrial	tufm DDB_G0289593	DDB_G0289593	DDB0235257	121	23	81
Q55EM7	EngB-type G domain-containing protein	DDB_G0268824	DDB_G0268824	DDB0306554	20	0	11
Q550M3	EngB-type G domain-containing protein	DDB0202647	DDB_G0348940	DDB0348942	6	0	5
Q54YT4	Enoyl-[acyl-carrier-protein] reductase, mitochondrial (EC 1.3.1.104) (2-enoyl thioester reductase)	mecr DDB_G0278095	DDB_G0278095	DDB0235198	4	2	9
Q54UV2	ETS domain-containing protein	DDB0204738	DDB_G0280797	DDB0306146	10	0	5
Q54YJ6	Eukaryotic translation initiation factor 1A (eIF-1A) (Eukaryotic translation initiation factor 4C) (eIF-4C)	eif1a DDB_G0278205	DDB_G0278205	DDB0234174	5	6	7
Q869N9	Eukaryotic translation initiation factor 2 subunit 1 (Eukaryotic translation initiation factor 2 subunit alpha) (eIF-2-alpha)	eif2s1 eif2a DDB_G0271862	DDB_G0271862	DDB0229412	38	2	8
Q54T27	Eukaryotic translation initiation factor 2 subunit 2 (Eukaryotic translation initiation factor 2 subunit beta) (eIF-2-beta)	eif2s2 eif2b DDB_G0282035	DDB_G0282035	DDB0234112	57	7	34
Q54XD8	Eukaryotic translation initiation factor 2 subunit 3 (EC 3.6.5.3) (Eukaryotic translation initiation factor 2 subunit gamma) (eIF-2-gamma)	eif2s3 eif2G DDB_G0278967	DDB_G0278967	DDB0215353	64	8	31
Q86B20	Eukaryotic translation initiation factor 3 subunit A (eIF3a) (Eukaryotic translation initiation factor 3 subunit 10)	eif3A eif3s10 DDB_G0272078	DDB_G0272078	DDB0233930	46	6	13
Q54QW1	Eukaryotic translation initiation factor 3 subunit B (eIF3b) (Eukaryotic translation initiation factor 3 subunit 9)	eif3B eif3s9 DDB_G0283597	DDB_G0283597	DDB0233929	33	6	13
Q54X97	Eukaryotic translation initiation factor 3 subunit C (eIF3c) (Eukaryotic translation initiation factor 3 subunit 8)	eif3C eif3s8 DDB_G0279109	DDB_G0279109	DDB0233926	56	7	23
Q554U9	Eukaryotic translation initiation factor 3 subunit D (eIF3d) (Eukaryotic translation initiation factor 3 subunit 7) (eIF-3-zeta)	eif3d moe1 DDB_G0274627	DDB_G0274627	DDB0219927	31	5	12
Q54UD0	Eukaryotic translation initiation factor 3 subunit H (eIF3h) (Eukaryotic translation initiation factor 3 subunit 3) (eIF-3-gamma)	eif3H eif3s3 DDB_G0281153	DDB_G0281153	DDB0233918	14	1	5
Q54EQ1	Eukaryotic translation initiation factor 3 subunit K (eIF3k) (Eukaryotic translation initiation factor 3 subunit 12) (eIF-3 p25)	eif3K eif3s12 DDB_G0291404	DDB_G0291404	DDB0234246	5	3	4
Q86LA2	Eukaryotic translation initiation factor 3 subunit L (eIF3l) (Eukaryotic translation initiation factor 3 subunit 6-interacting protein) (Eukaryotic translation initiation factor 3 subunit E-interacting protein)	eif3L eif3eip eif3s6ip DDB_G0272076	DDB_G0272076	DDB0233946	4	1	2
Q54XP6	Eukaryotic translation initiation factor 5B (eIF-5B) (EC 3.6.5.3) (Translation initiation factor IF-2)	eif5b DDB_G0278815	DDB_G0278815	DDB0234259	34	4	30
Q551M2	Eukaryotic translation initiation factor 6 (eIF-6)	eif6 DDB_G0276493	DDB_G0276493	DDB0234038	14	4	4
P13022	F-actin-capping protein subunit alpha (Aginactin subunit alpha) (CAP34)	acpB abpD DDB_G0272104	DDB_G0272104	DDB0191243	24	3	5
P13021	F-actin-capping protein subunit beta (Aginactin subunit beta) (CAP32)	acpA abpE DDB_G0267374	DDB_G0267374	DDB0191202	14	2	3
Q54WT0	FHA domain-containing protein	DDB0205777	DDB_G0279459	DDB0306917	20	2	12
Q54NB6	FK506-binding protein 4 (EC 5.2.1.8) (Histone proline isomerase) (Peptidyl-prolyl cis-trans isomerase) (PPIase) (Rotamase)	fkbp4 DDB_G0285357	DDB_G0285357	DDB0233548	24	9	22
Q54TJ7	FoP_duplication domain-containing protein	DDB0218327	DDB_G0281811	DDB0308285	11	1	26
O15723	Gag	gag DDB0216526	DDB_G0267368	DDB0216526	96	0	53
Q54EF8	Gelsolin-like domain-containing protein	DDB0183957	DDB_G0291536	DDB0232111	13	1	15
Q54XE7	Glutaredoxin domain-containing protein	DDB0215296	DDB_G0279011	DDB0233792	14	3	4
B0G141	Glutathione S-transferase domain-containing protein	efa1G DDB_G0282979	DDB_G0282979	DDB0234059	20	1	11
Q94469	Glyceraldehyde-3-phosphate dehydrogenase (GAPDH) (EC 1.2.1.12)	gpdA DDB_G0275153	DDB_G0275153	DDB0185087	79	7	46
Q54L20	G-patch domain-containing protein	DDB0187208	DDB_G0286951	DDB0306396	18	0	8
P33519	GTP-binding nuclear protein Ran (GTPase Ran) (Ras-like protein TC4) (Ras-related nuclear protein)	ranA DDB_G0291235	DDB_G0291235	DDB0215409	47	8	1
Q54VG1	Guanine nucleotide-binding protein alpha-12 subunit (G alpha-12)	gpaL gpa12 DDB_G0280351	DDB_G0280351	DDB0230131	16	0	2
P46800	Guanine nucleotide-binding protein subunit beta-like protein	gpbB DDB_G0275045	DDB_G0275045	DDB0185122	7	0	2
Q54KS4	Guanine nucleotide-binding protein-like 3 homolog	gnl3 DDB_G0287147	DDB_G0287147	DDB0266396	57	1	23
Q54J26	H/ACA ribonucleoprotein complex subunit 3 (Nucleolar protein 10) (Nucleolar protein family A member 3) (snoRNP protein NOP10 homolog)	nop10 nola3 DDB_G0288347	DDB_G0288347	DDB0235394	4	1	9
Q8I0H7	Heat shock 70 kDa protein, mitochondrial (75 kDa glucose-regulated protein homolog) (GRP-75)	mhsp70 hsp70 DDB_G0293298	DDB_G0293298	DDB0215366	80	14	28
Q54MR6	Heat shock 70-related protein 5	DDB_G0285709	DDB_G0285709	DDB0232925	7	1	4
P36415	Heat shock cognate 70 kDa protein 1 (HSC70-1)	hspB hsc70 DDB_G0269144	DDB_G0269144	DDB0191168	42	6	18
Q557E0	Heat shock cognate 70 kDa protein 2 (HSC70-2)	hspE-1 DDB_G0273249; hspE-2 DDB_G0273623	DDB_G0273623	DDB0238264	73	13	43
P54651	Heat shock cognate 90 kDa protein	hspD hsc90 hsp90 DDB_G0267400	DDB_G0267400	DDB0191163	10	0	4
Q54VQ1	Heat shock protein	ddj1 DDB0215016	DDB_G0280037	DDB0215016	7	0	2
P54671	Histone H1	H1 hstA DDB_G0285319	DDB_G0285319	DDB0191459	36	9	29
Q54WG6	Histone H2AX (H2a/x) (Histone H2A.X)	H2AX DDB_G0279667	DDB_G0279667	DDB0216271	104	8	80
Q54LP8	Histone H2B.v3	H2Bv3 DDB_G0286509	DDB_G0286509	DDB0231622	261	49	157
O15819	Histone H3.3 type a (Histone 3, variant 3 type a)	H3a DdH3 DDB_G0267402	DDB_G0267402	DDB0191157	16	12	23
Q55BN9	Histone H3.3 type b (Histone 3, variant 3 type b)	H3b DDB_G0270838	DDB_G0270838	DDB0216291	8	11	22
Q54F38	Histone H3.v1	H3v1 DDB_G0291185	DDB_G0291185	DDB0219987	8	2	4
Q76NW2	Histone H4	H4a DDB_G0277183; H4b DDB_G0276863	DDB_G0277183	DDB0216310	42	89	219
Q54SJ6	HMG1/2 (High mobility group) box-containing protein	DDB0220651	DDB_G0282427	DDB0220651	3	0	2
Q54QI4	Homogentisate 1,2-dioxygenase (EC 1.13.11.5) (Homogentisate oxygenase) (Homogentisic acid oxidase) (Homogentisicase)	hgd hgo DDB_G0283765	DDB_G0283765	DDB0191461	16	0	41
P54872	Hydroxymethylglutaryl-CoA synthase A (HMG-CoA synthase A) (EC 2.3.3.10) (3-hydroxy-3-methylglutaryl coenzyme A synthase A)	hgsA DDB_G0288461	DDB_G0288461	DDB0219924	25	2	10
P90529	IfdA (Fragment)	ifdA DDB0191262	DDB_G0269146	DDB0191262	36	3	24
Q54YZ3	Importin subunit alpha	DDB0204354	DDB_G0277993	DDB0302556	2	0	2
Q76P29	Importin subunit alpha-B (Karyopherin subunit alpha-B)	DDB_G0272318	DDB_G0272318	DDB0302555	8	0	3
Q75JR3	Isocitrate dehydrogenase [NADP] cytoplasmic (EC 1.1.1.42) (Cytosolic NADP-isocitrate dehydrogenase 1) (IDH 1) (IDP 1) (NADP(+)-specific ICDH 1) (Oxalosuccinate decarboxylase 1)	idhC DDB_G0272208	DDB_G0272208	DDB0231401	5	0	5
Q54TF9	J domain-containing protein	DDB0204663	DDB_G0281775	DDB0347240	6	0	2
Q55DJ4	KOW domain-containing protein	DDB0190423	DDB_G0269640	DDB0308375	27	10	26
Q54D59	Kri1_C domain-containing protein	DDB0184416	DDB_G0292468	DDB0308276	24	0	18
Q54RB6	L51_S25_CI-B8 domain-containing protein	DDB_G0283273	DDB_G0283273	DDB0305780	7	1	2
Q54D02	L51_S25_CI-B8 domain-containing protein	DDB_G0292604	DDB_G0292604	DDB0305436	8	3	7
Q8T869	Luminal-binding protein 2 (BiP 2)	bip2 DDB_G0276445	DDB_G0276445	DDB0233663	13	0	3
Q54TY4	Lysine--tRNA ligase (EC 6.1.1.6) (Lysyl-tRNA synthetase)	lysS DDB0231263	DDB_G0281437	DDB0231263	21	1	4
P34098	Lysosomal alpha-mannosidase (Laman) (EC 3.2.1.24) (Alpha-D-mannoside mannohydrolase) (Alpha-mannosidase A) [Cleaved into: Alpha-mannosidase 60 kDa subunit; Alpha-mannosidase 58 kDa subunit]	manA DDB_G0292206	DDB_G0292206	DDB0201569	4	0	5
P07830	Major actin (Actin A1) (Actin A12) (Actin A8) (Actin III) (Actin M6) (Actin-1) (Actin-11) (Actin-12) (Actin-13) (Actin-14) (Actin-15) (Actin-16) (Actin-19) (Actin-2) (Actin-2-sub 1) (Actin-20) (Actin-21) (Actin-3a) (Actin-4) (Actin-5) (Actin-6) (Actin-7) (Actin-8) (Actin-9) (Actin-IEL1)	act1 act1a DDB_G0289553; act2 act2-1 DDB_G0274133; act4 DDB_G0289005; act5 DDB_G0289663; act6 DDB_G0274135; act7 DDB_G0280545; act8 actA8 DDB_G0269234; act9 DDB_G0274601; act11 DDB_G0288879; act12 DDB_G0274129; act13 DDB_G0274599; act14 actB1 DDB_G0274137; act15 actA1 DDB_G0272520; act16 actM6 DDB_G0272248; act19 DDB_G0274727; act20 DDB_G0274285; act21 DDB_G0274561	DDB_G0289663	DDB0220447	629	141	268
Q54WU3	Methionine aminopeptidase 1 (MAP 1) (MetAP 1) (EC 3.4.11.18) (Peptidase M 1)	metap1 DDB_G0279433	DDB_G0279433	DDB0235405	9	0	7
Q86KU6	Methylenetetrahydrofolate dehydrogenase [NAD(+)] (EC 1.5.1.15)	thfA DDB_G0277725	DDB_G0277725	DDB0230118	8	1	4
Q55G70	MI domain-containing protein	DDB0189551	DDB_G0267796	DDB0233565	2	0	4
Q01501	Mitochondrial outer membrane protein porin (Voltage-dependent anion-selective channel protein) (VDAC)	porA porN DDB_G0271848	DDB_G0271848	DDB0185213	13	6	1
O97470	Mitochondrial substrate carrier family protein ancA (ADP,ATP carrier protein) (ADP/ATP translocase) (Adenine nucleotide translocator) (ANT)	ancA DDB_G0267454	DDB_G0267454	DDB0201558	79	22	64
Q54BF6	Mitochondrial substrate carrier family protein N (Solute carrier family 25 member 3 homolog)	mcfN slc25a3 DDB_G0293646	DDB_G0293646	DDB0233888	3	0	2
Q54B67	Mitochondrial substrate carrier family protein Z	mcfZ mitA DDB_G0293874	DDB_G0293874	DDB0229992	13	1	2
Q54F93	Mitochondrial-processing peptidase subunit alpha-2 (Alpha-MPP 2) (Ddalpha-MPP 2) (Inactive zinc metalloprotease alpha-2)	mppA2 pmpca DDB_G0290997	DDB_G0290997	DDB0237967	2	0	2
Q4W6B5	Mitochondrial-processing peptidase subunit beta (EC 3.4.24.64) (Beta-MPP)	mppB DDB_G0288777	DDB_G0288777	DDB0231799	17	1	2
Q555C8	Monothiol glutaredoxin-5, mitochondrial	grx5 DDB_G0274657	DDB_G0274657	DDB0233688	3	1	2
Q54G88	MRP-L46 domain-containing protein	DDB0188832	DDB_G0290311	DDB0346730	15	8	13
Q550R6	Myb domain-containing protein	DDB0219999	DDB_G0277033	DDB0219999	11	0	6
P22467	Myosin IA heavy chain (Myosin-like protein abmA)	myoA abmA dmiA DDB_G0280039	DDB_G0280039	DDB0215392	16	2	16
P34092	Myosin IB heavy chain	myoB dmiB myoA DDB_G0289117	DDB_G0289117	DDB0191351	3	0	10
P42522	Myosin IC heavy chain	myoC dmiC DDB_G0276617	DDB_G0276617	DDB0215355	4	1	2
P34109	Myosin ID heavy chain	myoD dmiD DDB_G0275447	DDB_G0275447	DDB0191347	22	1	21
Q03479	Myosin IE heavy chain	myoE dmiE DDB_G0288679	DDB_G0288679	DDB0216200	84	8	90
P13833	Myosin regulatory light chain (RMLC)	mlcR mlcA DDB_G0276077	DDB_G0276077	DDB0185146	157	37	71
P09402	Myosin, essential light chain (EMLC) (Myosin light chain alkali)	mlcE mlcB DDB_G0277859	DDB_G0277859	DDB0214813	120	26	12
P08799	Myosin-2 heavy chain (Myosin II heavy chain)	mhcA DDB_G0286355	DDB_G0286355	DDB0191444	1592	470	803
Q9U1M8	Myosin-I heavy chain (Class VII unconventional myosin) (DdMVII) (DdM7)	myoI DDB_G0274455	DDB_G0274455	DDB0185049	48	3	29
Q7Z2B8	Myosin-ID light chain (Calmodulin-like protein mlcD) (Myosin light chain mlcD) (MlcD)	mlcD DDB_G0277917	DDB_G0277917	DDB0214812	17	0	27
P54697	Myosin-J heavy chain (Myosin-5b)	myoJ myo5B DDB_G0272112	DDB_G0272112	DDB0185050	25	1	16
Q9XXV8	Myosin-K heavy chain	myoK myoIG DDB_G0274575	DDB_G0274575	DDB0185086	13	0	3
Q54F42	NADH dehydrogenase [ubiquinone] 1 alpha subcomplex subunit 6	ndufa6 DDB_G0291129	DDB_G0291129	DDB0233241	1	2	4
Q559Z0	NADH dehydrogenase [ubiquinone] 1 alpha subcomplex subunit 9, mitochondrial	ndufa9 DDB_G0272266	DDB_G0272266	DDB0302549	14	6	2
Q23883	NADH-ubiquinone oxidoreductase 49 kDa subunit (EC 7.1.1.2) (NADH dehydrogenase subunit 7)	nad7 ndufs2 DDB_G0294030	DDB_G0294030	DDB0201599	24	2	12
P22237	NADH-ubiquinone oxidoreductase subunit 9 (EC 7.1.1.2)	nad9 ndufs3 noxA DDB_G0294032	DDB_G0294032	DDB0201598	5	1	4
Q54ST0	NHP2-like protein 1 homolog	DDB_G0282243	DDB_G0282243	DDB0233512	34	2	26
Q8T6B8	Non-transporter ABC protein (Non-transporter ABC protein AbcF1)	abcF1 DDB0219973	DDB_G0285997	DDB0219973	27	3	14
Q86IB7	Non-transporter ABC protein	abcF3 DDB0191517	DDB_G0275637	DDB0191517	14	1	4
Q55EB8	NUC153 domain-containing protein	DDB0190166	DDB_G0269312	DDB0304439	23	2	8
Q54VK1	Nucleolar GTP-binding protein 2	DDB0206493	DDB_G0280289	DDB0308748	104	7	69
Q55GH7	Nucleolar protein 16	DDB0189447	DDB_G0267670	DDB0308328	3	0	6
Q54MT2	Nucleolar protein 56 (Nucleolar protein 5A)	nop56 nol5a DDB_G0285679	DDB_G0285679	DDB0237576	37	0	21
Q55FI4	Nucleolar protein 58 (Nucleolar protein 5)	nop58 nol5 nop5 DDB_G0268098	DDB_G0268098	DDB0305289	27	2	9
Q55GI4	Nudix hydrolase domain-containing protein	DDB0216539	DDB_G0268492	DDB0216539	5	0	2
Q555L5	Peroxiredoxin-4 (EC 1.11.1.24) (Thioredoxin-dependent peroxiredoxin 4)	prdx4 DDB_G0274859	DDB_G0274859	DDB0305016	174	25	91
Q54MD1	Peroxisomal targeting signal 1 receptor (PTS1 receptor) (PTS1R) (Peroxin-5)	pex5 DDB_G0286033	DDB_G0286033	DDB0238048	6	0	4
Q54HJ2	Pescadillo homolog	DDB_G0289415	DDB_G0289415	DDB0306671	49	9	27
Q54N44	Peter Pan-like protein	ppan DDB_G0285515	DDB_G0285515	DDB0304596	2	0	3
Q86L43	PH domain-containing protein	DDB0168965	DDB_G0272765	DDB0307182	12	0	5
Q55AW9	Phosphatidylinositol-3-phosphatase SAC1 (EC 3.1.3.64) (Phosphatidylinositol-4-phosphate phosphatase)	sac1 DDB_G0271630	DDB_G0271630	DDB0233948	9	1	4
Q54FH4	Phosphoenolpyruvate carboxykinase (ATP) (EC 4.1.1.49)	DDB0189117	DDB_G0290857	DDB0306708	14	0	10
Q55E61	Phospholipid-transporting ATPase (EC 7.6.2.1)	DDB0190219	DDB_G0269380	DDB0234094	5	1	3
Q54JC8	Phosphoribosylformylglycinamidine synthase (FGAM synthase) (FGAMS) (EC 6.3.5.3) (Formylglycinamide ribonucleotide amidotransferase) (FGAR amidotransferase) (FGAR-AT) (Formylglycinamide ribotide amidotransferase)	purL DDB_G0288145	DDB_G0288145	DDB0230086	41	3	15
Q54I12	PlsC domain-containing protein	DDB0188248	DDB_G0289081	DDB0305750	17	2	3
Q54XI2	Poly [ADP-ribose] polymerase (PARP) (EC 2.4.2.-)	adprt1A DDB_G0278741	DDB_G0278741	DDB0214818	18	1	2
Q8I7C6	Poly [ADP-ribose] polymerase (PARP) (EC 2.4.2.-)	adprt2 DDB0185172	DDB_G0292820	DDB0185172	6	4	1
Q54E42	Poly [ADP-ribose] polymerase (PARP) (EC 2.4.2.-)	adprt3 DDB0185173	DDB_G0291788	DDB0185173	385	36	188
Q54JV7	PPR_long domain-containing protein	DDB0187627	DDB_G0287775	DDB0346527	16	2	6
Q54NX0	pre-rRNA 2'-O-ribose RNA methyltransferase (EC 2.1.1.-)	fsjC ftsj3 DDB_G0284945	DDB_G0284945	DDB0238604	67	7	45
Q55DA6	Probable 18S rRNA (guanine-N(7))-methyltransferase (EC 2.1.1.-) (Bud site selection protein 23 homolog) (Williams-Beuren syndrome chromosomal region 22 protein homolog)	DDB_G0269722	DDB_G0269722	DDB0305316	8	1	4
Q54WA4	Probable 28S ribosomal protein S10, mitochondrial (MRP-S10) (S10mt)	mrps10 DDB_G0279855	DDB_G0279855	DDB0266863	26	8	18
Q86K64	Probable 28S ribosomal protein S17, mitochondrial (MRP-S17) (S17mt)	mrps17 DDB_G0277195	DDB_G0277195	DDB0267024	11	3	4
Q54TY5	Probable 39S ribosomal protein L17, mitochondrial (L17mt) (MRP-L17)	mrpl17 DDB_G0281435	DDB_G0281435	DDB0267020	21	6	18
Q54IF0	Probable 39S ribosomal protein L21, mitochondrial (L21mt) (MRP-L21)	mrpl21 DDB_G0288799	DDB_G0288799	DDB0267021	2	1	3
Q54XK0	Probable 39S ribosomal protein L27, mitochondrial (L27mt) (MRP-L27)	mrpl27 DDB_G0278889	DDB_G0278889	DDB0252561	4	3	3
Q54YA0	Probable ATP-citrate synthase (EC 2.3.3.8) (ATP-citrate (pro-S-)-lyase) (Citrate cleavage enzyme)	acly DDB_G0278345	DDB_G0278345	DDB0235360	12	1	6
Q55CP6	Probable ATP-dependent RNA helicase ddx1 (EC 3.6.4.13) (DEAD box protein 1)	ddx1 DDB_G0269966	DDB_G0269966	DDB0233650	26	0	13
Q54Q94	Probable ATP-dependent RNA helicase ddx10 (EC 3.6.4.13) (DEAD box protein 10)	ddx10 DDB_G0284017	DDB_G0284017	DDB0234197	3	2	2
Q54S03	Probable ATP-dependent RNA helicase ddx18 (EC 3.6.4.13) (DEAD box protein 18)	ddx18 DDB_G0282741	DDB_G0282741	DDB0234194	19	6	25
Q54TJ4	Probable ATP-dependent RNA helicase ddx27 (EC 3.6.4.13) (DEAD box protein 27)	ddx27 DDB_G0281711	DDB_G0281711	DDB0234201	67	9	39
Q869P0	Probable ATP-dependent RNA helicase ddx31 (EC 3.6.4.13) (DEAD box protein 31)	ddx31 DDB_G0271708	DDB_G0271708	DDB0234202	2	0	2
Q54VT4	Probable ATP-dependent RNA helicase ddx47 (EC 3.6.4.13) (DEAD box protein 47)	ddx47 DDB_G0280147	DDB_G0280147	DDB0234204	2	1	2
Q86IZ9	Probable ATP-dependent RNA helicase ddx52 (EC 3.6.4.13) (DEAD box protein 52)	ddx52 DDB_G0274325	DDB_G0274325	DDB0234211	53	3	28
Q54VF1	Probable ATP-dependent RNA helicase ddx56 (EC 3.6.4.13) (DEAD box protein 56)	ddx56 DDB_G0280407	DDB_G0280407	DDB0234216	18	3	12
Q54E49	Probable ATP-dependent RNA helicase ddx6 (EC 3.6.4.13) (DEAD box protein 6)	ddx6 DDB_G0291804	DDB_G0291804	DDB0234196	3	0	2
Q86IC8	Probable caffeoyl-CoA O-methyltransferase 2 (EC 2.1.1.104) (O-methyltransferase 6)	omt6 DDB_G0275501	DDB_G0275501	DDB0229909	18	2	12
Q54I98	Probable cycloartenol-C-24-methyltransferase 1 (EC 2.1.1.41) (24-sterol C-methyltransferase 1) (Sterol 24-C-methyltransferase 1)	smt1 DDB_G0288907	DDB_G0288907	DDB0237965	3	0	2
Q54X04	Probable cysteine desulfurase, mitochondrial (EC 2.8.1.7)	nfs1 DDB_0232198	DDB_G0279287	DDB0232198	10	0	4
Q54M82	Probable cytochrome b-c1 complex subunit 7 (Ubiquinol-cytochrome c reductase complex subunit 7)	DDB_G0286171	DDB_G0286171	DDB0267110	7	3	3
Q55BP5	Probable DNA topoisomerase 2 (EC 5.6.2.2) (DNA topoisomerase II)	top2 topB DDB_G0270418	DDB_G0270418	DDB0231510	26	4	17
Q54XE6	Probable H/ACA ribonucleoprotein complex subunit 1 (Nucleolar protein family A member 1) (snoRNP protein GAR1)	gar1 nola1 DDB_G0279013	DDB_G0279013	DDB0235390	9	2	11
Q54T81	Probable H/ACA ribonucleoprotein complex subunit 4 (EC 5.4.99.-)	nola4 dkc1 DDB_G0281933	DDB_G0281933	DDB0233679	25	5	45
Q557F4	Probable importin subunit alpha-A (Karyopherin subunit alpha-A)	DDB_G0273149; DDB_G0273595	DDB_G0273595	DDB0302552	14	1	6
Q54XI9	Probable inactive serine/threonine-protein kinase DDB_G0278909	DDB_G0278909	DDB_G0278909	DDB0230124	11	0	2
Q559Z4	Probable NADH dehydrogenase [ubiquinone] 1 alpha subcomplex subunit 5	ndufa5 DDB_G0272394	DDB_G0272394	DDB0233240	7	1	4
Q54N72	Probable nucleolar GTP-binding protein 1	nog1 DDB_G0285465	DDB_G0285465	DDB0233587	101	17	63
Q54UF3	Probable ornithine decarboxylase (ODC) (EC 4.1.1.17)	odc DDB_G0281109	DDB_G0281109	DDB0237755	8	0	2
Q869W9	Probable polyketide synthase 16 (dipks16) (EC 2.3.1.-)	pks16 DDB_G0275069	DDB_G0275069	DDB0230068	12	1	5
Q54J48	Probable pyridoxal 5'-phosphate synthase subunit pdx2 (EC 4.3.3.6) (Pyridoxal 5'-phosphate synthase glutaminase subunit) (EC 3.5.1.2)	pdx2 DDB_G0288305	DDB_G0288305	DDB0234061	10	0	5
Q54MH9	Probable replication factor C subunit 1 (Activator 1 subunit 1)	rfc1 DDB_G0285961	DDB_G0285961	DDB0232230	11	1	3
Q86B05	Probable ribosome biogenesis protein RLP24	rlp24 DDB_G0272789	DDB_G0272789	DDB0234227	27	9	19
Q869Q8	Probable serine carboxypeptidase CPVL (EC 3.4.16.-)	cpvl DDB_G0274511	DDB_G0274511	DDB0266715	15	1	15
Q86AE1	Probable serine/threonine-protein kinase DDB_G0271538 (EC 2.7.11.1)	DDB_G0271538	DDB_G0271538	DDB0229853	2	0	3
Q75JN1	Probable serine/threonine-protein kinase ifkC (EC 2.7.11.1) (Initiation factor kinase C)	ifkC DDB_G0276043	DDB_G0276043	DDB0216407	22	0	13
Q55C50	Probable U3 small nucleolar RNA-associated protein 11 (U3 snoRNA-associated protein 11)	utp11 DDB_G0270230	DDB_G0270230	DDB0237489	2	0	2
Q54Q07	Prolyl-tRNA synthetase (EC 6.1.1.15)	proS DDB0231317	DDB_G0284197	DDB0231317	6	0	3
Q553S7	Propanoyl-CoA:carbon dioxide ligase subunit alpha (EC 6.4.1.3) (Propionyl-CoA carboxylase alpha chain, mitochondrial)	pccA DDB0230063	DDB_G0275355	DDB0230063	6	0	7
Q58A42	Protein DD3-3	DD3-3 DDB_G0283095	DDB_G0283095	DDB0231683	14	1	2
Q75JN4	Protein FYV4, mitochondrial	DDB0169442	DDB_G0276039	DDB0306646	55	5	37
Q8T1D4	Protein LTV1 homolog	ltv1 DDB_G0275601	DDB_G0275601	DDB0302404	12	0	5
Q55DJ3	Protein MAK16 homolog (MAK16-like protein)	mak16l mak16 DDB_G0269642	DDB_G0269642	DDB0235209	6	3	8
P20054	Protein PYR1-3 [Includes: Glutamine-dependent carbamoyl-phosphate synthase (EC 6.3.5.5); Aspartate carbamoyltransferase (EC 2.1.3.2); Dihydroorotase (EC 3.5.2.3)]	pyr1-3 DDB_G0276335	DDB_G0276335	DDB0201646	18	1	5
Q55DE2	Protein SDA1 homolog (SDA1 domain-containing protein 1 homolog)	sdad1 DDB_G0269688	DDB_G0269688	DDB0266533	2	0	2
Q1ZXF6	PSP proline-rich domain-containing protein	sf3b2 DDB_G0284555	DDB_G0284555	DDB0233170	3	1	4
Q551Y5	PUM-HD domain-containing protein	DDB0217770	DDB_G0276255	DDB0306651	14	0	4
Q553U6	Putative actin-22	act22 DDB_G0275023	DDB_G0275023	DDB0220460	363	116	0
Q54HF1	Putative actin-24	act24 DDB_G0289505	DDB_G0289505	DDB0220462	85	57	75
Q54HE7	Putative actin-28	act28 DDB_G0289511	DDB_G0289511	DDB0229354	3	8	2
Q54EW2	Putative bifunctional amine oxidase DDB_G0291301 [Includes: Putative sarcosine oxidase (PSO) (EC 1.5.3.1) (EC 1.5.3.7); Putative L-amino-acid oxidase (EC 1.4.3.2)]	DDB_G0291301	DDB_G0291301	DDB0235252	13	1	5
Q54NJ4	Putative pre-mRNA-splicing factor ATP-dependent RNA helicase dhx15 (EC 3.6.4.13) (DEAH box protein 15)	dhx15 prp43 DDB_G0285213	DDB_G0285213	DDB0233403	16	2	10
Q54JD2	Putative uncharacterized protein DDB_G0288137	DDB_G0288137	DDB_G0288137	DDB0304485	25	7	17
Q54C70	Pyruvate dehydrogenase E1 component subunit alpha, mitochondrial (PDHE1-A) (EC 1.2.4.1)	pdhA DDB_G0292994	DDB_G0292994	DDB0230193	54	2	17
Q86HX0	Pyruvate dehydrogenase E1 component subunit beta, mitochondrial (PDHE1-B) (EC 1.2.4.1)	pdhB DDB_G0276417	DDB_G0276417	DDB0229442	11	5	9
Q75JA0	R3H domain-containing protein	DDB0168508	DDB_G0271732	DDB0232283	8	0	3
Q54JZ9	R3H domain-containing protein	DDB0219265	DDB_G0287869	DDB0347154	11	1	5
P54644	RAC family serine/threonine-protein kinase homolog (EC 2.7.11.1)	pkbA akt dagA DDB_G0268620	DDB_G0268620	DDB0191195	4	0	3
P32252	Ras-like protein rasB (EC 3.6.5.2)	rasB DDB_G0292998	DDB_G0292998	DDB0201661	15	3	4
P32253	Ras-like protein rasC (EC 3.6.5.2)	rasC DDB_G0281385	DDB_G0281385	DDB0214827	8	2	1
P15064	Ras-like protein rasG (EC 3.6.5.2)	rasG DDB_G0293434	DDB_G0293434	DDB0201663	67	10	31
P34139	Ras-related protein Rab-1A	rab1A rabA DDB_G0283757	DDB_G0283757	DDB0191476	9	0	3
P34140	Ras-related protein Rab-1B	rab1B DDB_G0277867	DDB_G0277867	DDB0214820	5	0	2
Q54NU2	Ras-related protein Rab-1D	rab1D DDB_G0284985	DDB_G0284985	DDB0229398	6	1	3
Q86JP3	Ras-related protein Rab-5A	rab5A DDB_G0271984	DDB_G0271984	DDB0229401	14	1	8
P34143	Ras-related protein RabC	rabC DDB_G0271736	DDB_G0271736	DDB0185061	4	2	0
P18613	Ras-related protein rapA (EC 3.6.5.2) (Ras-related protein rap-1)	rapA rap1 DDB_G0291237	DDB_G0291237	DDB0216229	29	3	6
Q54NS5	Rhodanese domain-containing protein	DDB0218666	DDB_G0285079	DDB0348409	5	2	5
P34144	Rho-related protein rac1A	rac1A DDB_G0277869	DDB_G0277869	DDB0214822	17	10	4
P34149	Rho-related protein racC	racC DDB_G0293526	DDB_G0293526	DDB0201659	15	2	0
Q23862	Rho-related protein racE	racE DDB_G0280975	DDB_G0280975	DDB0214825	7	2	2
Q54PA9	Ribose-phosphate pyrophosphokinase A (EC 2.7.6.1) (Phosphoribosyl pyrophosphate synthase A)	prsA DDB_G0284669	DDB_G0284669	DDB0237882	13	1	4
Q55G29	Ribosomal protein L1 family protein	DDB_G0267850	DDB_G0267850	DDB0252704	56	11	48
Q23886	Ribosomal protein S12, mitochondrial (MRP-S12) (S12mt)	mrps12 rps12 DDB_G0294074	DDB_G0294074	DDB0201603	14	2	5
O21038	Ribosomal protein S13, mitochondrial	mrps13 rps13 DDB_G0294058	DDB_G0294058	DDB0201615	20	1	5
O21035	Ribosomal protein S14, mitochondrial (MRP-S14) (S14mt)	mrps14 rps14 DDB_G0294062	DDB_G0294062	DDB0201612	3	2	4
Q23889	Ribosomal protein S19, mitochondrial	mrps19 rps19 DDB_G0294044	DDB_G0294044	DDB0201606	4	3	3
Q9XPI7	Ribosomal protein S2, mitochondrial (MRP-S2) (S2mt)	mrps2 rps2 DDB_G0294050	DDB_G0294050	DDB0201621	30	4	7
Q9XPI8	Ribosomal protein S4, mitochondrial	mrps4 dia3 rps4 DDB_G0294046	DDB_G0294046	DDB0201620	35	1	4
Q23887	Ribosomal protein S7, mitochondrial (MRP-S7) (S7mt)	mrps7 rps7 DDB_G0294072	DDB_G0294072	DDB0201604	18	0	4
O21036	Ribosomal protein S8, mitochondrial	mrps8 rps8 DDB_G0294060	DDB_G0294060	DDB0201613	11	4	8
Q54WY5	Ribosomal RNA processing protein 1 homolog (RRP1-like protein)	rrp1 DDB_G0279321	DDB_G0279321	DDB0308718	9	2	0
Q54CP1	Ribosomal RNA-processing protein 8 (EC 2.1.1.-)	rrp8 DDB_G0292960	DDB_G0292960	DDB0347073	9	0	4
Q54PP3	Ribosomal_L18e/L15P domain-containing protein	DDB0185996	DDB_G0284405	DDB0238415	30	8	23
Q54GH8	Ribosomal_L30 domain-containing protein	DDB0188747	DDB_G0290147	DDB0346546	3	3	2
Q54TD8	Ribosome biogenesis protein BOP1 homolog	DDB_G0281839	DDB_G0281839	DDB0237686	56	9	47
Q54JN0	Ribosome biogenesis protein BRX1 homolog (Brix domain-containing protein 2 homolog)	bxdc2 DDB_G0287937	DDB_G0287937	DDB0238376	25	2	15
Q55GP6	Ribosome biogenesis protein NOP53	DDB0189380	DDB_G0267572	DDB0308315	30	3	15
Q54GN8	Ribosome biogenesis protein NSA2 homolog	nsa2 DDB_G0290031	DDB_G0290031	DDB0305618	19	3	14
Q54W52	Ribosome biogenesis protein WDR12 homolog (WD repeat-containing protein 12 homolog)	wdr12 DDB_G0279903	DDB_G0279903	DDB0233985	19	8	20
Q869Q2	Ribosome biogenesis regulatory protein homolog	rrs1 DDB_G0274521	DDB_G0274521	DDB0304994	28	4	42
Q54DJ0	Ribosome production factor 2 homolog (Brix domain-containing protein 1 homolog) (Ribosome biogenesis protein RPF2 homolog)	bxdc1 DDB_G0292216	DDB_G0292216	DDB0238377	22	3	24
Q54H40	RING-type domain-containing protein	DDB0188541	DDB_G0289719	DDB0306815	4	0	4
Q55EJ3	RNA cytidine acetyltransferase (EC 2.3.1.-) (18S rRNA cytosine acetyltransferase)	nat10 DDB_G0268868	DDB_G0268868	DDB0234062	17	4	5
Q54YF5	RNA polymerase I subunit	rpa12 DDB0220615	DDB_G0278263	DDB0220615	3	0	2
Q55ER7	RNA-binding region RNP-1 domain-containing protein	DDB_G0268988	DDB_G0268988	DDB0349495	2	0	7
Q86H55	RRM domain-containing protein	DDB_G0275885	DDB_G0275885	DDB0349481	12	2	7
Q54NB4	RRM domain-containing protein	DDB0186471	DDB_G0285361	DDB0233771	24	11	18
Q55CW0	rRNA 2'-O-methyltransferase fibrillarin (EC 2.1.1.-) (Histone-glutamine methyltransferase)	fbl DDB_G0269878	DDB_G0269878	DDB0267046	42	16	59
Q86AH1	rRNA methyltransferase 2, mitochondrial (EC 2.1.1.-) (rRNA (uridine-2'-O)-methyltransferase)	fsjB DDB_G0271998	DDB_G0271998	DDB0238606	12	2	3
Q55GM5	rRNA-processing protein FCF1 homolog	fcf1 DDB_G0267606	DDB_G0267606	DDB0237574	3	0	2
Q54CA5	S5 DRBM domain-containing protein	DDB0191770	DDB_G0293090	DDB0306787	407	39	290
Q54F07	S-adenosylmethionine synthase (AdoMet synthase) (EC 2.5.1.6) (Methionine adenosyltransferase) (MAT)	metK DDB_G0291179	DDB_G0291179	DDB0230070	7	0	2
Q553T0	SAM_MT_ERG6_SMT domain-containing protein	DDB0202574	DDB_G0275359	DDB0307261	8	2	3
Q55G09	SAM_MT_RSMB_NOP domain-containing protein	DDB0189607	DDB_G0267872	DDB0233075	3	0	2
Q54TL4	SAM_MT_RSMB_NOP domain-containing protein	DDB0204605	DDB_G0281685	DDB0237575	21	3	13
Q54LI8	SAP DNA-binding domain-containing protein	DDB0220665	DDB_G0286619	DDB0220665	2	0	4
Q54QR0	SCD domain-containing protein	DDB0185626	DDB_G0283681	DDB0238657	6	0	3
Q55FL5	Serine palmitoyltransferase 1 (EC 2.3.1.50) (Long chain base biosynthesis protein 1) (LCB 1) (Serine-palmitoyl-CoA transferase 1) (SPT 1) (SPT1)	sptA DDB_G0268056	DDB_G0268056	DDB0232040	42	3	13
Q54EX5	Serine palmitoyltransferase 2 (EC 2.3.1.50) (Long chain base biosynthesis protein 2) (LCB 2) (Serine-palmitoyl-CoA transferase 2) (SPT 2) (SPT2)	sptB DDB_G0291283	DDB_G0291283	DDB0232041	25	0	6
Q54Q99	Serine/threonine-protein phosphatase 2A regulatory subunit phr2AB (Protein phosphatase 2A 55 kDa regulatory subunit) (Protein phosphatase 2A B55 regulatory subunit) (Protein phosphatase 2A PR55 regulatory subunit) (Protein phosphatase 2A regulatory B subunit)	phr2aB pppD DDB_G0283905	DDB_G0283905	DDB0191428	35	5	22
O15757	Serine/threonine-protein phosphatase PP1 (EC 3.1.3.16) (DdPP1c)	pppB DDB_G0275619	DDB_G0275619	DDB0185058	30	5	3
Q1ZXE8	Signal recognition particle subunit SRP68 (Signal recognition particle 68 kDa protein homolog)	srp68 DDB_G0285821	DDB_G0285821	DDB0232383	3	0	2
P54661	Small aggregate formation protein	smlA DDB_G0287587	DDB_G0287587	DDB0191525	7	0	6
Q54NM0	SNF2-related domain-containing protein	DDB_G0285205	DDB_G0285205	DDB0233441	11	0	10
Q54ZW2	Sod_Fe_C domain-containing protein	DDB0217949	DDB_G0277349	DDB0348632	19	4	16
Q75JX1	Sphingosine kinase related protein	sgkC DDB0220132	DDB_G0272350	DDB0220132	8	2	4
Q552S2	SpoU_methylase domain-containing protein	DDB0217723	DDB_G0275919	DDB0308643	14	4	16
Q54EM7	SRP40_C domain-containing protein	DDB0183896	DDB_G0291444	DDB0348332	16	2	13
Q55FI2	Stress response protein NST1 (Stress response protein nst1)	DDB0189776	DDB_G0268102	DDB0306523	12	0	12
Q552D9	Structural maintenance of chromosomes protein 3 (SMC protein 3) (SMC-3)	smc3 DDB_G0276101	DDB_G0276101	DDB0219934	5	1	5
Q54E85	Structural maintenance of chromosomes protein	smc1 DDB0219931	DDB_G0291752	DDB0219931	6	0	8
Q9U3X4	Succinate dehydrogenase [ubiquinone] flavoprotein subunit, mitochondrial (EC 1.3.5.1) (Flavoprotein subunit of complex II) (FP)	sdhA DDB_G0280535	DDB_G0280535	DDB0214886	30	5	11
Q55CC2	Succinate dehydrogenase [ubiquinone] iron-sulfur subunit, mitochondrial (EC 1.3.5.1) (Iron-sulfur subunit of complex II) (Ip)	sdhB DDB_G0270120	DDB_G0270120	DDB0231383	6	0	2
P36967	Succinate--CoA ligase [ADP/GDP-forming] subunit alpha, mitochondrial (EC 6.2.1.4) (EC 6.2.1.5) (Succinyl-CoA synthetase subunit alpha) (SCS-alpha) (p36)	scsA DDB_G0289325	DDB_G0289325	DDB0191520	2	3	1
Q54G38	Surfeit locus protein 6 homolog	surf6 DDB_G0290425	DDB_G0290425	DDB0306696	8	1	2
Q556Z0	SWI/SNF complex component SNF12 homolog	snf12-1 DDB_G0273203; snf12-2 DDB_G0273725	DDB_G0273725	DDB0266583	6	1	5
Q55BM4	T-complex protein 1 subunit alpha (TCP-1-alpha) (CCT-alpha) (DdTcp-1)	tcp1 DDB_G0269190	DDB_G0269190	DDB0191128	10	0	3
Q55EC2	TPR_REGION domain-containing protein	DDB0201681	DDB_G0270470	DDB0306113	68	7	42
Q54DH8	Transcription initiation factor TFIID subunit 1	taf1 TFIID1 DDB_G0292242	DDB_G0292242	DDB0220687	10	0	5
Q54RF3	Translation initiation factor eIF-2B subunit epsilon (eIF-2B GDP-GTP exchange factor subunit epsilon)	eif2b5 DDB_G0283163	DDB_G0283163	DDB0234243	3	0	3
Q54D77	Tr-type G domain-containing protein	DDB0219754	DDB_G0292538	DDB0267061	15	1	7
P32255	Tubulin alpha chain (Alpha-tubulin)	tubA DDB_G0287689	DDB_G0287689	DDB0191380	34	1	8
P32256	Tubulin beta chain (Beta-tubulin)	tubB DDB_G0269196	DDB_G0269196	DDB0191169	51	4	37
Q54LE9	Ubiquinone biosynthesis protein	DDB0187087	DDB_G0286673	DDB0309096	8	0	8
P14797	Ubiquitin-40S ribosomal protein S27a [Cleaved into: Ubiquitin; 40S ribosomal protein S27a]	ubqC DDB_G0276765	DDB_G0276765	DDB0191355	59	18	27
P14794	Ubiquitin-60S ribosomal protein L40 (Ubiquitin A-52 residue ribosomal protein fusion product 1) [Cleaved into: Ubiquitin; 60S ribosomal protein L40 (CEP52)]	ubqB DDB_G0280755	DDB_G0280755	DDB0214925	32	17	58
Q9TGM3	Uncharacterized mitochondrial protein Mp36 (ORF796)	DidioMp36 DDB_G0294054	DDB_G0294054	DDB0201617	98	14	42
Q54WN8	Uncharacterized protein DDB_G0279527	DDB_G0279527	DDB_G0279527	DDB0304956	244	43	203
Q54QG4	Uncharacterized protein DDB_G0283843	DDB_G0283843	DDB_G0283843	DDB0231747	7	3	4
Q54JD4	Uncharacterized protein DDB_G0288133	DDB_G0288133	DDB_G0288133	DDB0304484	3	0	3
Q54JC2	Uncharacterized protein DDB_G0288155	DDB_G0288155	DDB_G0288155	DDB0252830	18	5	8
Q86JL1	Uncharacterized protein	DDB_G0272140	DDB_G0272140	DDB0232256	7	1	3
Q86HC7	Uncharacterized protein	DDB_G0275673	DDB_G0275673	DDB0306632	20	11	15
Q54W21	Uncharacterized protein	DDB_G0279963	DDB_G0279963	DDB0308014	15	3	7
Q54UC5	Uncharacterized protein	DDB_G0281309	DDB_G0281309	DDB0305758	2	0	2
Q54QP9	Uncharacterized protein	DDB_G0283703	DDB_G0283703	DDB0347713	6	1	5
Q54QH6	Uncharacterized protein	DDB_G0283823	DDB_G0283823	DDB0308422	22	1	34
Q8MMQ1	Uncharacterized protein	DDB0167273	DDB_G0275541	DDB0308259	5	1	3
Q557I9	Uncharacterized protein	DDB0168199 DDB0217179	DDB_G0273529	DDB0308478	3	0	3
Q86K57	Uncharacterized protein	DDB0169117	DDB_G0277231	DDB0233205	8	0	6
Q54DV7	Uncharacterized protein	DDB0184159	DDB_G0292010	DDB0308219	31	0	9
Q54DG6	Uncharacterized protein	DDB0184302	DDB_G0292286	DDB0347093	3	0	2
Q54CW9	Uncharacterized protein	DDB0184502	DDB_G0292650	DDB0348099	2	0	2
Q54RB5	Uncharacterized protein	DDB0185424	DDB_G0283275	DDB0305900	47	6	30
Q54R89	Uncharacterized protein	DDB0185451	DDB_G0283311	DDB0237732	28	3	34
Q54QL9	Uncharacterized protein	DDB0185666	DDB_G0283771	DDB0304903	4	1	2
Q54QC2	Uncharacterized protein	DDB0185767	DDB_G0283949	DDB0308481	14	0	12
Q54P34	Uncharacterized protein	DDB0186212	DDB_G0284817	DDB0307070	53	2	46
Q54N53	Uncharacterized protein	DDB0186532	DDB_G0285497	DDB0304483	5	0	4
Q54MN5	Uncharacterized protein	DDB0186703	DDB_G0285825	DDB0309078	5	1	2
Q54J36	Uncharacterized protein	DDB0187889	DDB_G0288329	DDB0306437	9	0	8
Q54IQ2	Uncharacterized protein	DDB0188012	DDB_G0288593	DDB0308751	25	5	9
Q54I61	Uncharacterized protein	DDB0188198	DDB_G0288983	DDB0238285	79	8	55
Q54I40	Uncharacterized protein	DDB0188218	DDB_G0289027	DDB0304888	26	9	29
Q54HG8	Uncharacterized protein	DDB0188436	DDB_G0289469	DDB0306148	133	24	97
Q54G54	Uncharacterized protein	DDB0188867	DDB_G0290395	DDB0306695	50	14	55
Q54F09	Uncharacterized protein	DDB0189295	DDB_G0291175	DDB0306721	238	67	201
Q55GD7	Uncharacterized protein	DDB0189485	DDB_G0267712	DDB0306487	6	0	3
Q55FF2	Uncharacterized protein	DDB0189804	DDB_G0268140	DDB0306527	5	4	0
Q55FB3	Uncharacterized protein	DDB0189841	DDB_G0268182	DDB0306531	13	4	15
Q55EN3	Uncharacterized protein	DDB0190058	DDB_G0268816	DDB0306552	7	0	8
Q55D72	Uncharacterized protein	DDB0190536	DDB_G0269762	DDB0306589	127	26	118
Q55CN3	Uncharacterized protein	DDB0190716	DDB_G0269986	DDB0346783	21	2	3
Q55CK0	Uncharacterized protein	DDB0190749	DDB_G0270026	DDB0306605	40	15	36
Q55C97	Uncharacterized protein	DDB0190846	DDB_G0270156	DDB0306621	55	6	29
Q54CK4	Uncharacterized protein	DDB0191671	DDB_G0292882	DDB0306776	71	12	54
Q54CF7	Uncharacterized protein	DDB0191714	DDB_G0293014	DDB0305644	4	0	4
Q54CE3	Uncharacterized protein	DDB0191728	DDB_G0293032	DDB0306782	26	0	8
Q54CB8	Uncharacterized protein	DDB0191757	DDB_G0293064	DDB0306786	55	4	12
Q54C69	Uncharacterized protein	DDB0191803	DDB_G0293126	DDB0346631	53	14	42
Q54BH3	Uncharacterized protein	DDB0192052	DDB_G0293622	DDB0306842	13	1	10
Q54B26	Uncharacterized protein	DDB0192211	DDB_G0293938	DDB0306875	13	0	6
Q550H7	Uncharacterized protein	DDB0202625	DDB_G0276977	DDB0305113	4	1	4
Q55BC8	Uncharacterized protein	DDB0202825	DDB_G0271272	DDB0237490	17	1	2
Q551D7	Uncharacterized protein	DDB0202973	DDB_G0276627	DDB0307596	6	1	7
Q556W7	Uncharacterized protein	DDB0203044 DDB0217299	DDB_G0273771	DDB0348568	10	2	12
Q552C9	Uncharacterized protein	DDB0203501	DDB_G0276189	DDB0308659	9	0	14
Q54U48	Uncharacterized protein	DDB0204127	DDB_G0281279	DDB0308267	8	2	4
Q54YU8	Uncharacterized protein	DDB0204403	DDB_G0278073	DDB0347271	14	1	7
Q54TR3	Uncharacterized protein	DDB0204554	DDB_G0281601	DDB0308797	18	6	10
Q54TK2	Uncharacterized protein	DDB0204618	DDB_G0281699	DDB0308280	32	2	27
Q54UV0	Uncharacterized protein	DDB0204740	DDB_G0280801	DDB0349035	134	31	129
Q54UU7	Uncharacterized protein	DDB0204742	DDB_G0280803	DDB0305891	7	0	6
Q54SI5	Uncharacterized protein	DDB0204762	DDB_G0282447	DDB0347531	15	2	9
Q54SG2	Uncharacterized protein	DDB0204789	DDB_G0282485	DDB0304836	38	9	25
Q54TZ1	PAP-associated domain-containing protein	DDB0205577	DDB_G0281431	DDB0307005	6	0	3
Q54X39	Uncharacterized protein	DDB0205662	DDB_G0279227	DDB0308716	42	10	34
Q54X28	Uncharacterized protein	DDB0205674	DDB_G0279245	DDB0233073	9	1	8
Q54WL4	Uncharacterized protein	DDB0205852	DDB_G0279565	DDB0306934	5	0	4
Q54WG7	Uncharacterized protein	DDB0205972	DDB_G0279665	DDB0306936	4	0	2
Q54W91	Uncharacterized protein	DDB0206310	DDB_G0279821	DDB0306940	9	2	6
Q54VN3	Uncharacterized protein	DDB0206460	DDB_G0280235	DDB0267129	6	0	2
Q54VK2	Uncharacterized protein	DDB0206492	DDB_G0280287	DDB0308747	27	4	10
Q54UQ7	Uncharacterized protein	DDB0215233	DDB_G0280887	DDB0233063	10	4	5
Q54CI4	Uncharacterized protein	DDB0215535	DDB_G0292948	DDB0231763	3	0	3
Q55G08	Uncharacterized protein	DDB0216560	DDB_G0268534	DDB0307397	9	1	4
Q75JC0	Uncharacterized protein	DDB0216915	DDB_G0271816	DDB0307132	4	0	2
Q554U7	Uncharacterized protein	DDB0217569	DDB_G0274959	DDB0305949	46	6	35
Q86H83	Uncharacterized protein	DDB0217676	DDB_G0275829	DDB0308397	5	2	5
Q54TV8	Uncharacterized protein	DDB0218313	DDB_G0281533	DDB0218313	100	14	54
Q54IW4	Uncharacterized protein	DDB0219348	DDB_G0288477	DDB0306441	4	2	0
Q54IB4	Uncharacterized protein	DDB0219389	DDB_G0288953	DDB0308085	7	2	4
Q54G35	Uncharacterized protein	DDB0219560	DDB_G0290457	DDB0219560	4	1	2
Q54BI8	Uncharacterized protein	DDB0219884	DDB_G0293724	DDB0233782	6	1	3
Q54G50	Uncharacterized protein	DDB0231512	DDB_G0290403	DDB0231512	20	4	7
Q54ND0	Uncharacterized transmembrane protein SSD449	DDB_G0285345	DDB_G0285345	DDB0235202	6	3	2
Q54LT2	Uricase (EC 1.7.3.3) (Urate oxidase)	uox DDB_G0286427	DDB_G0286427	DDB0231470	3	0	2
Q8T154	Uridine-cytidine kinase B (EC 2.7.1.48) (Cytidine monophosphokinase B) (Uridine monophosphokinase B)	udkB DDB_G0274559	DDB_G0274559	DDB0230208	7	1	3
Q54E04	Vacuolar proton translocating ATPase 100 kDa subunit (Clathrin-coated vesicle/synaptic vesicle proton pump 100 kDa subunit) (Vacuolar ATPase transmembrane subunit)	vatM DDB_G0291858	DDB_G0291858	DDB0216215	4	2	0
Q8WQ85	Villidin	vilA DDB_G0288557	DDB_G0288557	DDB0191538	12	0	3
Q76NU1	V-type proton ATPase subunit B (V-ATPase subunit B) (Vacuolar proton pump subunit B)	vatB dvacB DDB_G0277401	DDB_G0277401	DDB0185207	52	8	39
P54641	V-type proton ATPase subunit d (V-ATPase subunit d) (DVA41) (V-ATPase 41 kDa accessory protein) (Vacuolar proton pump subunit d)	vatD-1 DDB_G0273071; vatD-2 DDB_G0273657	DDB_G0273657	DDB0304844	7	3	4
Q551R4	VWFA domain-containing protein	DDB0203824	DDB_G0276383	DDB0306232	11	0	3
Q54FW9	WD repeat-containing protein DDB_G0290555	DDB_G0290555	DDB_G0290555	DDB0304570	27	1	25
Q869X0	WD_REPEATS_REGION domain-containing protein	DDB0167442	DDB_G0275073	DDB0235359	14	2	17
Q54FU1	Winged helix DNA-binding domain-containing protein	DDB0220515	DDB_G0290591	DDB0220515	14	1	12
Q54T86	WW domain-containing protein A	dwwA DDB_G0281827	DDB_G0281827	DDB0216188	4	0	4

## Sheet: Starvation
Unitprot ID	Protein Name	Gene Name	dictyBase Gene ID	dictyBase Protein ID	TSC-Rep1	TSC-Rep2	TSC-Rep3
P54632	14-3-3-like protein	fttB DDB_G0269138	DDB_G0269138	DDB0232938	6	4	0
Q02158	1-phosphatidylinositol 4,5-bisphosphate phosphodiesterase (EC 3.1.4.11) (Phosphoinositide phospholipase C) (PLC)	plc pipA DDB_G0292736	DDB_G0292736	DDB0201656	3	5	0
Q54JM5	26S proteasome non-ATPase regulatory subunit 1	psmD1 DDB_G0287953	DDB_G0287953	DDB0232977	4	3	0
Q86IJ1	26S proteasome non-ATPase regulatory subunit 14 (EC 3.4.19.-) (26S proteasome regulatory subunit RPN11) (Sks1 multidrug resistance protein homolog)	psmD14 sks1 DDB_G0272566	DDB_G0272566	DDB0191298	2	2	0
Q54BC6	26S proteasome non-ATPase regulatory subunit 2	psmD2 DDB_G0293752	DDB_G0293752	DDB0232978	16	7	0
Q1ZXD3	26S proteasome non-ATPase regulatory subunit 3 (26S proteasome regulatory subunit RPN3)	psmD3 DDB_G0288621	DDB_G0288621	DDB0232980	6	3	0
Q54PJ1	26S proteasome regulatory subunit 10B (26S proteasome AAA-ATPase subunit RPT4) (Proteasome 26S subunit ATPase 6)	psmC6 DDB_G0284517	DDB_G0284517	DDB0232968	11	4	0
Q55BV5	26S proteasome regulatory subunit 4 homolog (Tat-binding protein alpha) (DdTBPalpha)	psmC1 DDB_G0270784	DDB_G0270784	DDB0232964	7	3	0
Q54PN7	26S proteasome regulatory subunit 6A homolog (26S proteasome AAA-ATPase subunit RPT5) (Proteasome 26S subunit ATPase 3)	psmC3 DDB_0232967	DDB_G0284415	DDB0232967	15	2	0
P34123	26S proteasome regulatory subunit 6B homolog (Tat-binding protein homolog 2)	psmC4 tbp2 tbpB DDB_G0289003	DDB_G0289003	DDB0191435	9	6	1
P34124	26S proteasome regulatory subunit 8 (26S proteasome AAA-ATPase subunit RPT6) (Proteasome 26S subunit ATPase 5) (Tat-binding protein homolog 10)	psmC5 tbp10 tbpC DDB_G0292382	DDB_G0292382	DDB0216230	8	5	1
P54658	32 kDa heat shock protein (Protein 4-1)	hspC hsp32 DDB_G0272819	DDB_G0272819	DDB0185048	61	15	7
Q54YK4	39S ribosomal protein L52, mitochondrial	DDB0204495	DDB_G0278195	DDB0307894	2	2	0
Q55D79	3-hydroxyisobutyryl-CoA hydrolase, mitochondrial (EC 3.1.2.4) (3-hydroxyisobutyryl-coenzyme A hydrolase)	DDB0190529	DDB_G0269756	DDB0305892	48	20	3
O77082	40S ribosomal protein S10	rps10 DDB_G0286117	DDB_G0286117	DDB0191166	8	5	1
Q54S90	40S ribosomal protein S11	rps11 DDB_G0282601	DDB_G0282601	DDB0230027	58	57	24
Q54PX9	40S ribosomal protein S12	rps12 DDB_G0284237	DDB_G0284237	DDB0230044	4	5	0
Q54PH8	40S ribosomal protein S13	rps13 DDB_G0284533	DDB_G0284533	DDB0230055	128	52	22
Q54EG3	40S ribosomal protein S14	rps14 DDB_G0291526	DDB_G0291526	DDB0230056	50	63	15
Q54N17	40S ribosomal protein S15	rps15 DDB_G0285561	DDB_G0285561	DDB0231047	166	40	142
P46793	40S ribosomal protein S15a (Ribosomal protein S24)	rps15a rps24 DDB_G0276457	DDB_G0276457	DDB0185069	32	19	3
Q54Q51	40S ribosomal protein S16	rps16 DDB_G0284093	DDB_G0284093	DDB0231057	133	118	49
P42520	40S ribosomal protein S17	rps17 rpgE rpgM DDB_G0290141	DDB_G0290141	DDB0191513	169	160	30
Q869U7	40S ribosomal protein S18	rps18 DDB_G0276415	DDB_G0276415	DDB0231058	166	110	42
Q54X51	40S ribosomal protein S19	rps19 DDB_G0279207	DDB_G0279207	DDB0231059	49	46	3
P27685	40S ribosomal protein S2 (Protein LLRep3) (Ribosomal protein S4)	rps2 rp29 DDB_G0293742	DDB_G0293742	DDB0215391	168	97	37
Q54Y41	40S ribosomal protein S20	rps20 DDB_G0278429	DDB_G0278429	DDB0231060	30	32	9
Q55A19	40S ribosomal protein S23	rps23 DDB_G0272250	DDB_G0272250	DDB0231062	53	44	19
Q75K27	40S ribosomal protein S24	rps24 DDB_G0275473	DDB_G0275473	DDB0231063	158	81	37
Q03409	40S ribosomal protein S25 (S31)	rps25 rpgF DDB_G0271148	DDB_G0271148	DDB0215350	43	45	21
Q54TL8	40S ribosomal protein S26	rps26 DDB_G0281677	DDB_G0281677	DDB0231064	80	53	77
Q8T1V4	40S ribosomal protein S27	rps27 DDB_G0277635	DDB_G0277635	DDB0231065	29	34	17
Q54MZ5	40S ribosomal protein S28	rps28 DDB_G0285597	DDB_G0285597	DDB0231067	7	3	1
Q76P36	40S ribosomal protein S29	rps29 DDB_G0272308	DDB_G0272308	DDB0231066	12	9	4
P90526	40S ribosomal protein S3	rps3 rpgG DDB_G0293000	DDB_G0293000	DDB0201667	378	166	107
Q556Y1	40S ribosomal protein S30	rps30-1 DDB_G0273191; rps30-2 DDB_G0273743	DDB_G0273743	DDB0266781	5	4	1
Q54ZW5	40S ribosomal protein S3a	rps3a DDB_G0277345	DDB_G0277345	DDB0230021	254	248	36
P51405	40S ribosomal protein S4	rps4 DDB_G0272825	DDB_G0272825	DDB0185063	205	198	55
Q54MA6	40S ribosomal protein S5	rps5 DDB_G0286075	DDB_G0286075	DDB0230022	68	76	15
Q54UU3	40S ribosomal protein S6	rps6 DDB_G0280823	DDB_G0280823	DDB0230023	245	246	64
Q54I41	40S ribosomal protein S7	rps7 rpgE DDB_G0289025	DDB_G0289025	DDB0230024	294	100	40
Q54E24	40S ribosomal protein S8	rps8 DDB_G0291864	DDB_G0291864	DDB0230025	123	115	38
P14132	40S ribosomal protein S9 (40S ribosomal protein 1024) (Vegetative-specific protein V12)	rps9 rp1024 V12 DDB_G0289877	DDB_G0289877	DDB0191528	127	154	60
Q55BY1	40S ribosomal protein SA	rpsA DDB_G0270316	DDB_G0270316	DDB0230016	12	9	0
Q54J97	60 kDa heat shock protein, mitochondrial (60 kDa chaperonin) (Chaperonin 60) (CPN60) (Heat shock protein 60) (HSP-60) (Hsp60)	hspA DDB_G0288181	DDB_G0288181	DDB0219929	71	37	2
P22685	60S acidic ribosomal protein P0	rplp0 DDB_G0286501	DDB_G0286501	DDB0219977	15	5	1
P22683	60S acidic ribosomal protein P2	rplp2 DDB_G0283393	DDB_G0283393	DDB0191484	10	2	0
Q54J69	60S ribosomal protein L10	rpl10 rpl10e DDB_G0288273	DDB_G0288273	DDB0231191	182	193	52
Q86L05	60S ribosomal protein L10a	rpl10a DDB_G0276871	DDB_G0276871	DDB0229949	74	72	16
P16168	60S ribosomal protein L11 (Vegetative-specific protein V18)	rpl11 rpgC V18 DDB_G0279189	DDB_G0279189	DDB0214853	110	114	41
Q54J50	60S ribosomal protein L12	rpl12 DDB_G0288295	DDB_G0288295	DDB0229950	35	7	4
Q54E20	60S ribosomal protein L13	rpl13 DDB_G0291870	DDB_G0291870	DDB0229951	91	100	50
Q553M7	60S ribosomal protein L13a	rpl13a DDB_G0275881	DDB_G0275881	DDB0231192	153	165	56
Q54Z09	60S ribosomal protein L14	rpl14 DDB_G0277975	DDB_G0277975	DDB0229952	97	85	32
O21033	60S ribosomal protein L14, mitochondrial	mrpl14 rpl14 DDB_G0294066	DDB_G0294066	DDB0201610	2	2	0
Q86K01	60S ribosomal protein L15	rpl15-1 DDB_G0272893; rpl15-2 DDB_G0273983	DDB_G0273983	DDB0234225	77	62	20
O21032	60S ribosomal protein L16, mitochondrial	mrpl16 rpl16 DDB_G0294042	DDB_G0294042	DDB0201609	2	2	0
Q54NG2	60S ribosomal protein L17	rpl17 DDB_G0285277	DDB_G0285277	DDB0229959	195	88	59
Q54VZ4	60S ribosomal protein L18	rpl18 DDB_G0279997	DDB_G0279997	DDB0229960	66	70	18
Q54MK8	60S ribosomal protein L18a	rpl18a DDB_G0285881	DDB_G0285881	DDB0233692	129	139	42
P14329	60S ribosomal protein L19 (22 kDa calmodulin-binding protein) (Vegetative-specific protein V14)	rpl19 rpgB DDB_G0281565	DDB_G0281565	DDB0214854	174	102	45
Q23888	60S ribosomal protein L2, mitochondrial	mrpl2 rpl2 DDB_G0294036	DDB_G0294036	DDB0201605	17	4	0
Q54X53	60S ribosomal protein L21	rpl21 DDB_G0279387	DDB_G0279387	DDB0229962	127	124	59
Q54JE3	60S ribosomal protein L22 1	rpl22 DDB_G0288101	DDB_G0288101	DDB0230146	24	29	11
Q54GK6	60S ribosomal protein L22 2	rpl22a DDB_G0290091	DDB_G0290091	DDB0230147	22	26	7
Q54G86	60S ribosomal protein L23	rpl23 DDB_G0290315	DDB_G0290315	DDB0230148	77	86	8
Q54BQ3	60S ribosomal protein L23a	rpl23a DDB_G0293502	DDB_G0293502	DDB0230149	338	86	86
Q54VN6	60S ribosomal protein L24	rpl24 DDB_G0280229	DDB_G0280229	DDB0230151	83	63	20
Q54QM8	60S ribosomal protein L26	rpl26 DDB_G0283741	DDB_G0283741	DDB0230152	64	65	10
Q55BE6	60S ribosomal protein L27	rpl27 DDB_G0271298	DDB_G0271298	DDB0230153	110	93	45
P48160	60S ribosomal protein L27a	rpl27a DDB_G0292388	DDB_G0292388	DDB0201638	67	69	27
Q9GS21	60S ribosomal protein L28	rpl28 DDB_G0282379	DDB_G0282379	DDB0214936	110	104	48
Q54TW3	60S ribosomal protein L29	rpl29 DDB_G0281469	DDB_G0281469	DDB0230154	33	25	14
P34113	60S ribosomal protein L3	rpl3 DDB_G0291862	DDB_G0291862	DDB0191094	266	131	79
Q55BS9	60S ribosomal protein L30	rpl30 DDB_G0270380	DDB_G0270380	DDB0230155	107	42	25
Q54XB5	60S ribosomal protein L31	rpl31 DDB_G0279061	DDB_G0279061	DDB0231149	39	24	4
Q55AB5	60S ribosomal protein L32	rpl32 DDB_G0271976	DDB_G0271976	DDB0231150	63	60	16
Q54LV8	60S ribosomal protein L34	rpl34 DDB_G0286389	DDB_G0286389	DDB0231151	29	28	9
Q54J23	60S ribosomal protein L35	rpl35 DDB_G0288349	DDB_G0288349	DDB0231152	124	81	45
Q55BN7	60S ribosomal protein L35a	rpl35a DDB_G0270424	DDB_G0270424	DDB0231153	66	77	12
Q55AQ9	60S ribosomal protein L36	rpl36 DDB_G0271668	DDB_G0271668	DDB0185019	34	30	13
Q54MG6	60S ribosomal protein L37	rpl37 DDB_G0285971	DDB_G0285971	DDB0267025	44	26	14
Q54UG4	60S ribosomal protein L37a	rpl37A DDB_G0281093	DDB_G0281093	DDB0220688	22	8	6
Q55GJ7	60S ribosomal protein L38	rpl38 DDB_G0268302	DDB_G0268302	DDB0231155	59	85	6
C7G051	60S ribosomal protein L39	rpl39 DDB_G0302511	DDB_G0302511	DDB0302512	34	14	7
Q54Z69	60S ribosomal protein L4	rpl4 DDB_G0277803	DDB_G0277803	DDB0231241	514	472	220
Q54XX3	60S ribosomal protein L5	rpl5 DDB_G0278539	DDB_G0278539	DDB0231242	211	161	85
Q54D63	60S ribosomal protein L6	rpl6 DDB_G0292460	DDB_G0292460	DDB0231338	187	147	54
P11874	60S ribosomal protein L7	rpl7 DDB_G0276441	DDB_G0276441	DDB0185073	245	219	56
Q54ZD1	60S ribosomal protein L7a	rpl7a DDB_G0277629	DDB_G0277629	DDB0231339	179	183	88
P13023	60S ribosomal protein L8 (60S ribosomal protein L2)	rpl8 rpgA rpl2 V1 DDB_G0274113	DDB_G0274113	DDB0185202	155	148	44
Q54XI5	60S ribosomal protein L9	rpl9 DDB_G0278959	DDB_G0278959	DDB0231259	65	49	7
Q8T6B4	ABC transporter F family member 4	abcF4 DDB_G0267436	DDB_G0267436	DDB0191119	21	15	0
Q54GX7	Actin-10	act10 DDB_G0289811	DDB_G0289811	DDB0220457	852	440	0
P07828	Actin-18 (Actin-3-sub 2)	act18 act3-2 DDB_G0289489	DDB_G0289489	DDB0220459	78	0	7
O96621	Actin-related protein 2 (Actin-like protein 2) (Actin-related protein B)	arpB arp2 DDB_G0272106	DDB_G0272106	DDB0185179	39	5	2
O96622	Actin-related protein 2/3 complex subunit 1 (Arp2/3 complex 41 kDa subunit) (p41-Arc)	arcA Arc40 arpD DDB_G0277825	DDB_G0277825	DDB0214932	37	7	3
O96623	Actin-related protein 2/3 complex subunit 2 (Arp2/3 complex 34 kDa subunit) (p34-ARC)	arcB Arc35 arpE DDB_G0282813	DDB_G0282813	DDB0214935	41	22	0
O96624	Actin-related protein 2/3 complex subunit 3 (Arp2/3 complex 21 kDa subunit) (p21-ARC)	arcC Arc18 arpF DDB_G0292804	DDB_G0292804	DDB0201632	7	4	1
O96625	Actin-related protein 2/3 complex subunit 4 (Arp2/3 complex 20 kDa subunit) (p20-ARC)	arcD Arc19 arpG DDB_G0269102	DDB_G0269102	DDB0191121	14	10	1
O96626	Actin-related protein 2/3 complex subunit 5 (Arp2/3 complex 16 kDa subunit) (p16-ARC)	arcE Arc15 arpH DDB_G0288319	DDB_G0288319	DDB0191138	32	8	0
P42528	Actin-related protein 3 (Actin-like protein 3) (Actin-related protein C)	arpC aclA act DDB_G0283755	DDB_G0283755	DDB0219936	43	15	3
Q54JV5	Actin-related protein 8	arpG actr8 DDB_G0287779	DDB_G0287779	DDB0234011	9	5	0
Q54G57	Activating signal cointegrator 1 complex subunit 3 (EC 3.6.4.-)	ascc3 DDB_G0290389	DDB_G0290389	DDB0233132	3	13	0
Q55CI8	Activating signal cointegrator 1 complex subunit 3-like (EC 3.6.4.-)	ascc3l DDB_G0270042	DDB_G0270042	DDB0233131	8	2	0
Q54LF1	Acyl-coenzyme A oxidase	DDB_G0286669	DDB_G0286669	DDB0234144	2	2	0
P10819	Adenosylhomocysteinase (AdoHcyase) (EC 3.3.1.1) (S-adenosyl-L-homocysteine hydrolase)	sahA DDB_G0267418	DDB_G0267418	DDB0191108	2	2	0
Q54U04	Alba domain-containing protein	DDB0205563	DDB_G0281409	DDB0237623	9	4	1
Q551V0	Aldehyde dehydrogenase	DDB0231480	DDB_G0276305	DDB0231480	68	46	4
P05095	Alpha-actinin A (Actin-binding protein A) (F-actin cross-linking protein)	abpA actnA DDB_G0268632	DDB_G0268632	DDB0191133	14	2	0
P24639	Annexin A7 (Annexin VII) (Annexin-7) (Synexin)	nxnA ann7 DDB_G0269160	DDB_G0269160	DDB0191502, DDB0232009	53	26	0
Q54HS9	AP-1 complex subunit mu (AP-1 adaptor complex mu1 subunit) (Adaptor protein complex AP-1 subunit mu) (Adaptor-related protein complex 1 subunit mu) (Clathrin-adaptor medium chain Apm1) (Mu1-adaptin)	apm1 DDB_G0289247	DDB_G0289247	DDB0191102	16	10	1
Q8SSP5	Arf-GAP domain-containing protein	DDB0167328	DDB_G0275603	DDB0233654	11	5	0
Q55GS5	Arf-GAP domain-containing protein	DDB0189354	DDB_G0267538	DDB0233662	4	3	0
Q554D9	Asparagine--tRNA ligase, cytoplasmic (EC 6.1.1.22) (Asparaginyl-tRNA synthetase) (AsnRS)	asnS1 DDB_G0275263	DDB_G0275263	DDB0231333	7	2	0
Q55DE7	Ataxin-2 homolog	atxn2 DDB_G0269682	DDB_G0269682	DDB0237977	10	2	0
Q54YA2	ATP citrate synthase (EC 2.3.3.8)	DDB0205386	DDB_G0278341	DDB0235361	6	4	0
Q9XPJ9	ATP synthase subunit alpha, mitochondrial	atp1 DDB_G0294012	DDB_G0294012	DDB0201592	7	10	0
Q55CS9	ATP synthase subunit beta, mitochondrial (EC 7.1.2.2) (ATP synthase F1 subunit beta)	atp5f1b atp5b DDB_G0269916	DDB_G0269916	DDB0233951	28	12	0
Q54RA8	ATP synthase subunit O, mitochondrial (ATP synthase peripheral stalk subunit OSCP) (Oligomycin sensitivity conferral protein) (OSCP)	atp5po atp5O DDB_G0283283	DDB_G0283283	DDB0266798	2	3	0
Q54TD7	ATP-dependent RNA helicase ddx24 (EC 3.6.4.13) (DEAD box protein 24)	ddx24 DDB_G0281841	DDB_G0281841	DDB0234200	24	20	0
Q54CD8	ATP-dependent RNA helicase ddx54 (EC 3.6.4.13) (ATP-dependent RNA helicase helA) (DEAD box protein 54)	helA ddx54 DDB_G0292992	DDB_G0292992	DDB0215372	19	13	3
Q54K96	Bifunctional lysine-specific demethylase and histidyl-hydroxylase NO66 (EC 1.14.11.-) (EC 1.14.11.27) (Histone lysine demethylase NO66) (JmjC domain-containing protein G)	jcdg DDB_G0287513	DDB_G0287513	DDB0233998	21	4	1
Q54SK8	Bromodomain-containing protein	DDB0220697	DDB_G0282409	DDB0220697	11	3	0
Q54TZ0	Bromodomain-containing protein	DDB0220704	DDB_G0281521	DDB0220704	4	2	0
Q54MC2	BTB domain-containing protein	DDB0186788	DDB_G0286045	DDB0238662	6	6	0
Q54IS0	Bystin	bysl DDB_G0288565	DDB_G0288565	DDB0266395	2	3	0
Q55E97	C2 domain-containing protein	DDB0190183	DDB_G0269334	DDB0304643	20	11	0
P54653	Calcium-binding protein 2	cbp2 cbpC DDB_G0267456	DDB_G0267456	DDB0191196	10	3	0
Q54RF4	Calcium-binding protein 4a	cbpD1 DDB_G0283153	DDB_G0283153	DDB0219925	252	96	4
Q9GYD9	Calcium-binding protein 4b	cbpD2 DDB_G0283083	DDB_G0283083	DDB0191416, DDB0229396	24	13	0
P42529	Calcium-binding protein A (Calcium-binding protein 1)	cbpA cbp1 cbpB DDB_G0276759	DDB_G0276759	DDB0185026	17	7	0
Q869S9	Calcium-binding protein E (Calcium-binding protein 5)	cbpE cbp5 DDB_G0274099	DDB_G0274099	DDB0185183	4	2	0
P35085	Calcium-binding protein P	cbpP cbpA DDB_G0277909	DDB_G0277909	DDB0214957	20	13	0
P24005	Calcium-regulated actin-bundling protein (34 kDa actin-binding protein)	abpB DDB_G0279081	DDB_G0279081	DDB0214810	14	8	0
P54670	Calfumirin-1 (CAF-1)	cafA caf-1 DDB_G0277827	DDB_G0277827	DDB0214954	10	2	0
P02599	Calmodulin (CaM)	calA camA DDB_G0279407	DDB_G0279407	DDB0214955	78	19	9
P19198	cAMP-binding protein 1 (CABP-1)	capA-1 cabP1 DDB_G0272560; capA-2 cabP1 DDB_G0274023	DDB_G0274023	DDB0266498, DDB0266499	13	3	0
P34122	cAMP-binding protein 2 (CABP-2) (CABP1-related protein p31/p34)	capB DDB_G0277501	DDB_G0277501	DDB0185023, DDB0233889	16	3	0
Q556Y4	Casein kinase I (CK1) (DdCK1) (EC 2.7.11.1)	cak1-1 DDB_G0273059; cak1-2 DDB_G0273737	DDB_G0273737	DDB0304672	4	6	0
Q02720	Casein kinase II subunit alpha (CK II subunit alpha) (EC 2.7.11.1)	casK DDB_G0276885	DDB_G0276885	DDB0185025	11	13	0
Q54PF1	Casein kinase II subunit beta (CK II beta)	csnk2b DDB_G0284601	DDB_G0284601	DDB0216346	5	11	0
O76856	Cathepsin D (EC 3.4.23.5) (Ddp44)	ctsD CatD DDB_G0279411	DDB_G0279411	DDB0215012	6	2	0
P90532	Cell division cycle protein 48	cdcD DDB0191154	DDB_G0288065	DDB0191154	6	2	0
O96552	Charged multivesicular body protein 1 (Developmental gene 1118 protein) (Vacuolar protein-sorting-associated protein 46)	chmp1 DG1118 vps46 DDB_G0267394	DDB_G0267394	DDB0191317	2	2	0
Q54WV6	CHE group protein	DDB_G0279373	DDB_G0279373	DDB0233488	4	4	0
Q54DG0	Chromatin-remodeling ATPase INO80	DDB0219732	DDB_G0292358	DDB0233012	17	9	0
P25870	Clathrin heavy chain	chcA DDB_G0277221	DDB_G0277221	DDB0185029	3	2	0
O15818	Clustered mitochondria protein homolog	clua DDB_G0292806	DDB_G0292806	DDB0215379	7	2	0
Q54XY3	Cnd1 domain-containing protein	DDB0218111	DDB_G0278701	DDB0304963	2	3	0
Q54MN3	Coiled-coil protein	DDB0186705	DDB_G0285829	DDB0232092	7	3	0
Q03380	Comitin (24 kDa actin-binding protein) (CABP1-related protein p24)	comA capA capC DDB_G0289599	DDB_G0289599	DDB0219923	11	9	2
Q54HG2	Cortexillin-1 (Cortexillin I)	ctxA DDB_G0289483	DDB_G0289483	DDB0191103	5	4	0
Q550R2	Cortexillin-2 (Cortexillin II)	ctxB DDB_G0276893	DDB_G0276893	DDB0185031	3	4	0
Q54GD2	CTP_transf_like domain-containing protein	DDB0188793	DDB_G0290229	DDB0231750	19	17	1
Q55BS4	CUE domain-containing protein	DDB0191017	DDB_G0270388	DDB0266718	58	21	0
Q55DV9	Cystathionine gamma-lyase (EC 4.4.1.1) (Gamma-cystathionase)	cysA DDB_G0269122	DDB_G0269122	DDB0191318	5	2	0
Q55F76	DDT domain-containing protein	DDB0216396	DDB_G0268224	DDB0216396	2	2	0
Q54HP3	Developmentally-regulated GTP-binding protein 1 homolog (DRG-1)	drg1 DDB_G0289317	DDB_G0289317	DDB0305721	5	4	0
Q54XW8	DH domain-containing protein	gxcII DDB_G0278703	DDB_G0278703	DDB0233473	13	5	0
Q54XT5	DIS3-like exonuclease 2 (EC 3.1.13.-)	DDB0206173	DDB_G0278757	DDB0307968	17	3	0
P02886	Discoidin-1 subunit A (Discoidin-1 subunit alpha) (Discoidin I chain A)	dscA-1 DDB_G0273063; dscA-2 DDB_G0273919	DDB_G0273919	DDB0266623	101	16	4
P02887	Discoidin-1 subunit B/C (Discoidin I chain C/D) (Discoidin-1 subunit beta/gamma)	dscC-1 dscB-1 DDB_G0273065; dscC-2 dscB-2 DDB_G0273885	DDB_G0273885	DDB0266624	107	22	4
P02888	Discoidin-1 subunit D (Discoidin-1 subunit delta) (Discoidin I chain D)	dscD-1 DDB_G0273067; dscD-2 DDB_G0273887	DDB_G0273887	DDB0266625	117	22	4
P42530	Discoidin-2 (Discoidin II)	dscE DDB_G0292552	DDB_G0292552	DDB0215382	21	2	4
B0M0P5	DNA damage-binding protein 1 (DNA repair protein E) (UV-damaged DNA-binding protein 1)	repE ddb1 DDB_G0286013	DDB_G0286013	DDB0191144	4	2	0
Q54RC3	DNA topoisomerase 1 (EC 5.6.2.1) (DNA topoisomerase I)	top1 DDB_G0283205	DDB_G0283205	DDB0234191	6	5	0
Q54BM1	DNA-directed RNA polymerase I subunit rpa2 (EC 2.7.7.6) (DNA-directed RNA polymerase I polypeptide 2) (RNA polymerase I subunit 2)	polr1b rpa2 DDB_G0293560	DDB_G0293560	DDB0216278	3	3	0
P35084	DNA-directed RNA polymerase II subunit rpb1 (RNA polymerase II subunit B1) (EC 2.7.7.6) (DNA-directed RNA polymerase III subunit A)	polr2a rpb1 rpoA DDB_G0279193	DDB_G0279193	DDB0215406	58	23	2
Q86JJ5	DNA-directed RNA polymerase II subunit rpb11 (RNA polymerase II subunit B11) (DNA-directed RNA polymerase II subunit J)	polr2j rpb11 DDB_G0277677	DDB_G0277677	DDB0216285	8	4	2
Q54J75	DNA-directed RNA polymerase II subunit rpb2 (RNA polymerase II subunit 2) (RNA polymerase II subunit B2) (EC 2.7.7.6)	polr2b rpb2 DDB_G0288257	DDB_G0288257	DDB0216277	24	15	0
Q54EH2	DNA-directed RNA polymerases I, II, and III subunit rpabc1 (RNA polymerases I, II, and III subunit ABC1) (RPB5 homolog)	polr2e rpb5 DDB_G0291636	DDB_G0291636	DDB0216287	13	2	0
Q54LP3	Dolichol-phosphate mannosyltransferase subunit 1 (EC 2.4.1.83) (Dolichol-phosphate mannose synthase subunit 1) (DPM synthase subunit 1) (Dolichyl-phosphate beta-D-mannosyltransferase subunit 1) (Mannose-P-dolichol synthase subunit 1) (MPD synthase subunit 1)	dpm1 dgtB DDB_G0286519	DDB_G0286519	DDB0231708	6	3	0
Q54Y55	Dual specificity protein kinase shkC (EC 2.7.11.1) (SH2 domain-containing protein 3) (SH2 domain-containing protein C)	shkC DDB_G0278409	DDB_G0278409	DDB0230123	9	3	0
Q86K67	DUF4460 domain-containing protein	DDB0217938	DDB_G0277327	DDB0307317	122	83	6
P0CT31	Elongation factor 1-alpha (EF-1-alpha) (50 kDa actin-binding protein) (ABP-50)	eef1a1 efaa1 efaAI DDB_G0269134	DDB_G0269134	DDB0191135	63	45	8
Q9GRF8	Elongation factor 1-beta (DdEF-1 beta)	efa1B eEF1beta DDB_G0284035	DDB_G0284035	DDB0191174	19	3	0
P15112	Elongation factor 2 (EF-2)	efbA DDB_G0288373	DDB_G0288373	DDB0191363	60	23	4
Q54HB2	Elongation factor Tu, mitochondrial	tufm DDB_G0289593	DDB_G0289593	DDB0235257	32	13	8
Q54Y50	ENTH domain-containing protein	DDB0218102	DDB_G0278685	DDB0235311	3	6	0
Q54EH1	Epsin	epnA DDB_G0291512	DDB_G0291512	DDB0266727	2	4	0
Q54UV2	ETS domain-containing protein	DDB0204738	DDB_G0280797	DDB0306146	2	2	0
Q54YJ6	Eukaryotic translation initiation factor 1A (eIF-1A) (Eukaryotic translation initiation factor 4C) (eIF-4C)	eif1a DDB_G0278205	DDB_G0278205	DDB0234174	7	9	4
Q869N9	Eukaryotic translation initiation factor 2 subunit 1 (Eukaryotic translation initiation factor 2 subunit alpha) (eIF-2-alpha)	eif2s1 eif2a DDB_G0271862	DDB_G0271862	DDB0229412	17	10	0
Q54T27	Eukaryotic translation initiation factor 2 subunit 2 (Eukaryotic translation initiation factor 2 subunit beta) (eIF-2-beta)	eif2s2 eif2b DDB_G0282035	DDB_G0282035	DDB0234112	34	23	1
Q54XD8	Eukaryotic translation initiation factor 2 subunit 3 (EC 3.6.5.3) (Eukaryotic translation initiation factor 2 subunit gamma) (eIF-2-gamma)	eif2s3 eif2G DDB_G0278967	DDB_G0278967	DDB0215353	31	30	2
Q86B20	Eukaryotic translation initiation factor 3 subunit A (eIF3a) (Eukaryotic translation initiation factor 3 subunit 10)	eif3A eif3s10 DDB_G0272078	DDB_G0272078	DDB0233930	32	34	1
Q54QW1	Eukaryotic translation initiation factor 3 subunit B (eIF3b) (Eukaryotic translation initiation factor 3 subunit 9)	eif3B eif3s9 DDB_G0283597	DDB_G0283597	DDB0233929	23	20	0
Q54X97	Eukaryotic translation initiation factor 3 subunit C (eIF3c) (Eukaryotic translation initiation factor 3 subunit 8)	eif3C eif3s8 DDB_G0279109	DDB_G0279109	DDB0233926	31	18	1
Q554U9	Eukaryotic translation initiation factor 3 subunit D (eIF3d) (Eukaryotic translation initiation factor 3 subunit 7) (eIF-3-zeta)	eif3d moe1 DDB_G0274627	DDB_G0274627	DDB0219927	22	23	0
Q54CC5	Eukaryotic translation initiation factor 3 subunit E (eIF3e) (Eukaryotic translation initiation factor 3 subunit 6)	eif3E eif3s6 DDB_G0293052	DDB_G0293052	DDB0233925	3	4	0
Q54C49	Eukaryotic translation initiation factor 3 subunit F (eIF3f) (Eukaryotic translation initiation factor 3 subunit 5)	eif3f eif3s5 DDB_G0293254	DDB_G0293254	DDB0233924	5	2	0
Q54UD0	Eukaryotic translation initiation factor 3 subunit H (eIF3h) (Eukaryotic translation initiation factor 3 subunit 3) (eIF-3-gamma)	eif3H eif3s3 DDB_G0281153	DDB_G0281153	DDB0233918	10	7	0
Q54MT0	Eukaryotic translation initiation factor 3 subunit I (eIF3i) (Eukaryotic translation initiation factor 3 subunit 2) (eIF-3-beta)	eif3I eif3s2 DDB_G0285683	DDB_G0285683	DDB0233910	3	4	0
Q54EQ1	Eukaryotic translation initiation factor 3 subunit K (eIF3k) (Eukaryotic translation initiation factor 3 subunit 12) (eIF-3 p25)	eif3K eif3s12 DDB_G0291404	DDB_G0291404	DDB0234246	4	7	1
Q86LA2	Eukaryotic translation initiation factor 3 subunit L (eIF3l) (Eukaryotic translation initiation factor 3 subunit 6-interacting protein) (Eukaryotic translation initiation factor 3 subunit E-interacting protein)	eif3L eif3eip eif3s6ip DDB_G0272076	DDB_G0272076	DDB0233946	4	3	0
Q54KZ8	Eukaryotic translation initiation factor 3 subunit M (eIF3m)	eif3m DDB_G0287005	DDB_G0287005	DDB0238518	6	9	0
Q553R3	Eukaryotic translation initiation factor 4 gamma (eIF-4-gamma)	eif4g DDB_G0275395	DDB_G0275395	DDB0234257	2	2	0
P13651	Eukaryotic translation initiation factor 5A (eIF-5A) (eIF-4D)	eif5a eifE DDB_G0284861	DDB_G0284861	DDB0191442	3	4	0
Q54XP6	Eukaryotic translation initiation factor 5B (eIF-5B) (EC 3.6.5.3) (Translation initiation factor IF-2)	eif5b DDB_G0278815	DDB_G0278815	DDB0234259	27	20	1
P42525	Extracellular signal-regulated kinase 1 (ERK1) (EC 2.7.11.24) (MAP kinase 1)	erkA erk1 DDB_G0286353	DDB_G0286353	DDB0201635	2	3	0
P13022	F-actin-capping protein subunit alpha (Aginactin subunit alpha) (CAP34)	acpB abpD DDB_G0272104	DDB_G0272104	DDB0191243	10	7	0
P13021	F-actin-capping protein subunit beta (Aginactin subunit beta) (CAP32)	acpA abpE DDB_G0267374	DDB_G0267374	DDB0191202	4	5	0
Q54WT0	FHA domain-containing protein	DDB0205777	DDB_G0279459	DDB0306917	25	12	0
Q54NB6	FK506-binding protein 4 (EC 5.2.1.8) (Histone proline isomerase) (Peptidyl-prolyl cis-trans isomerase) (PPIase) (Rotamase)	fkbp4 DDB_G0285357	DDB_G0285357	DDB0233548	26	27	2
Q54G21	FK506-binding protein 5 (EC 5.2.1.8) (Peptidyl-prolyl cis-trans isomerase) (PPIase) (Rotamase)	fkbp5 DDB_G0290433	DDB_G0290433	DDB0233865	6	5	0
Q54TJ7	FoP_duplication domain-containing protein	DDB0218327	DDB_G0281811	DDB0308285	13	11	1
O15723	Gag	gag DDB0216526	DDB_G0267368	DDB0216526	66	31	7
Q75JZ1	GATA zinc finger domain-containing protein 3	gtaC DDB_G0277589	DDB_G0277589	DDB0220470	7	5	0
Q54EF8	Gelsolin-like domain-containing protein	DDB0183957	DDB_G0291536	DDB0232111	10	6	0
Q54GS8	General transcription factor 3C polypeptide 5 (TF3C-epsilon) (Transcription factor IIIC subunit epsilon)	gtf3c5 tfiiic5 DDB_G0289935	DDB_G0289935	DDB0231091	4	2	0
Q54XE7	Glutaredoxin domain-containing protein	DDB0215296	DDB_G0279011	DDB0233792	32	14	0
B0G141	Glutathione S-transferase domain-containing protein	efa1G DDB_G0282979	DDB_G0282979	DDB0234059	15	18	0
Q94469	Glyceraldehyde-3-phosphate dehydrogenase (GAPDH) (EC 1.2.1.12)	gpdA DDB_G0275153	DDB_G0275153	DDB0185087	49	23	10
Q54L20	G-patch domain-containing protein	DDB0187208	DDB_G0286951	DDB0306396	6	2	0
P16051	Guanine nucleotide-binding protein alpha-2 subunit (G alpha-2)	gpaB DDB_G0276267	DDB_G0276267	DDB0191327	5	4	0
P36408	Guanine nucleotide-binding protein subunit beta	gpbA DDB_G0277143	DDB_G0277143	DDB0252679	6	6	0
Q54KS4	Guanine nucleotide-binding protein-like 3 homolog	gnl3 DDB_G0287147	DDB_G0287147	DDB0266396	21	9	2
Q54WZ1	GYF domain-containing protein	DDB0205713	DDB_G0279309	DDB0305076	21	11	0
Q54J26	H/ACA ribonucleoprotein complex subunit 3 (Nucleolar protein 10) (Nucleolar protein family A member 3) (snoRNP protein NOP10 homolog)	nop10 nola3 DDB_G0288347	DDB_G0288347	DDB0235394	4	3	1
Q8I0H7	Heat shock 70 kDa protein, mitochondrial (75 kDa glucose-regulated protein homolog) (GRP-75)	mhsp70 hsp70 DDB_G0293298	DDB_G0293298	DDB0215366	19	14	0
Q54MR6	Heat shock 70-related protein 5	DDB_G0285709	DDB_G0285709	DDB0232925	7	5	0
P36415	Heat shock cognate 70 kDa protein 1 (HSC70-1)	hspB hsc70 DDB_G0269144	DDB_G0269144	DDB0191168	18	10	0
Q557E0	Heat shock cognate 70 kDa protein 2 (HSC70-2)	hspE-1 DDB_G0273249; hspE-2 DDB_G0273623	DDB_G0273623	DDB0238264	38	27	0
P54671	Histone H1	H1 hstA DDB_G0285319	DDB_G0285319	DDB0191459	25	19	5
Q54LA5	Histone H2A.z	H2AZ DDB_G0286747	DDB_G0286747	DDB0216302	2	2	0
Q54WG6	Histone H2AX (H2a/x) (Histone H2A.X)	H2AX DDB_G0279667	DDB_G0279667	DDB0216271	78	19	29
Q54LP8	Histone H2B.v3	H2Bv3 DDB_G0286509	DDB_G0286509	DDB0231622	152	92	18
O15819	Histone H3.3 type a (Histone 3, variant 3 type a)	H3a DdH3 DDB_G0267402	DDB_G0267402	DDB0191157	18	22	8
Q55BN9	Histone H3.3 type b (Histone 3, variant 3 type b)	H3b DDB_G0270838	DDB_G0270838	DDB0216291	18	17	2
Q54F38	Histone H3.v1	H3v1 DDB_G0291185	DDB_G0291185	DDB0219987	3	4	0
Q76NW2	Histone H4	H4a DDB_G0277183; H4b DDB_G0276863	DDB_G0277183	DDB0216310	181	189	52
Q54SJ6	HMG1/2 (High mobility group) box-containing protein	DDB0220651	DDB_G0282427	DDB0220651	4	5	0
Q557C9	Homeobox protein 5 (DdHbx-5)	hbx5-1 DDB_G0273127; hbx5-2 DDB_G0273645	DDB_G0273645	DDB0266662	3	2	0
Q54QI4	Homogentisate 1,2-dioxygenase (EC 1.13.11.5) (Homogentisate oxygenase) (Homogentisic acid oxidase) (Homogentisicase)	hgd hgo DDB_G0283765	DDB_G0283765	DDB0191461	0	0	4
P90529	IfdA (Fragment)	ifdA DDB0191262	DDB_G0269146	DDB0191262	16	3	1
Q76P29	Importin subunit alpha-B (Karyopherin subunit alpha-B)	DDB_G0272318	DDB_G0272318	DDB0302555	9	2	0
Q54QQ0	Inosine-5'-monophosphate dehydrogenase (IMP dehydrogenase) (IMPD) (IMPDH) (EC 1.1.1.205)	impdh guaB DDB_G0283701	DDB_G0283701	DDB0230098	23	15	0
Q75JR3	Isocitrate dehydrogenase [NADP] cytoplasmic (EC 1.1.1.42) (Cytosolic NADP-isocitrate dehydrogenase 1) (IDH 1) (IDP 1) (NADP(+)-specific ICDH 1) (Oxalosuccinate decarboxylase 1)	idhC DDB_G0272208	DDB_G0272208	DDB0231401	2	3	0
Q8T135	Kinesin-related protein 5 (Kinesin family member 5) (Kinesin-1)	kif5 kin5 DDB_G0276369	DDB_G0276369	DDB0185205	10	6	0
Q55DJ4	KOW domain-containing protein	DDB0190423	DDB_G0269640	DDB0308375	14	12	1
Q54UU6	KRR1 small subunit processome component homolog (KRR-R motif-containing protein 1)	krr1 DDB_G0280805	DDB_G0280805	DDB0305754	2	2	0
Q54RB6	L51_S25_CI-B8 domain-containing protein	DDB_G0283273	DDB_G0283273	DDB0305780	2	2	0
O60952	LIM domain-containing protein E (DdLim)	limE crp DDB_G0279415	DDB_G0279415	DDB0214939	4	2	0
Q54YV4	Lon protease homolog, mitochondrial 1 (EC 3.4.21.53)	DDB_G0278063	DDB_G0278063	DDB0235386	11	6	0
Q550C8	Lon protease homolog, mitochondrial 2 (EC 3.4.21.53)	DDB_0217928 DDB_G0277307	DDB_G0277307	DDB0304635	7	5	0
Q8T869	Luminal-binding protein 2 (BiP 2)	bip2 DDB_G0276445	DDB_G0276445	DDB0233663	8	2	0
Q9BKJ9	Lysosome membrane protein 2-B (Lysosome membrane protein II-2) (LIMP II-2)	lmpB DDB_G0287035	DDB_G0287035	DDB0191189	26	4	0
P07830	Major actin (Actin A1) (Actin A12) (Actin A8) (Actin III) (Actin M6) (Actin-1) (Actin-11) (Actin-12) (Actin-13) (Actin-14) (Actin-15) (Actin-16) (Actin-19) (Actin-2) (Actin-2-sub 1) (Actin-20) (Actin-21) (Actin-3a) (Actin-4) (Actin-5) (Actin-6) (Actin-7) (Actin-8) (Actin-9) (Actin-IEL1)	act1 act1a DDB_G0289553; act2 act2-1 DDB_G0274133; act4 DDB_G0289005; act5 DDB_G0289663; act6 DDB_G0274135; act7 DDB_G0280545; act8 actA8 DDB_G0269234; act9 DDB_G0274601; act11 DDB_G0288879; act12 DDB_G0274129; act13 DDB_G0274599; act14 actB1 DDB_G0274137; act15 actA1 DDB_G0272520; act16 actM6 DDB_G0272248; act19 DDB_G0274727; act20 DDB_G0274285; act21 DDB_G0274561	DDB_G0289663	DDB0220447	883	450	43
P34118	Major vault protein alpha (MVP-alpha)	mvpA DDB_G0269156	DDB_G0269156	DDB0191259	9	3	0
P54659	Major vault protein beta (MVP-beta)	mvpB DDB_G0291127	DDB_G0291127	DDB0191337	11	4	0
Q86KU6	Methylenetetrahydrofolate dehydrogenase [NAD(+)] (EC 1.5.1.15)	thfA DDB_G0277725	DDB_G0277725	DDB0230118	2	2	0
O97470	Mitochondrial substrate carrier family protein ancA (ADP,ATP carrier protein) (ADP/ATP translocase) (Adenine nucleotide translocator) (ANT)	ancA DDB_G0267454	DDB_G0267454	DDB0201558	98	59	8
Q54BF6	Mitochondrial substrate carrier family protein N (Solute carrier family 25 member 3 homolog)	mcfN slc25a3 DDB_G0293646	DDB_G0293646	DDB0233888	6	5	0
Q54B67	Mitochondrial substrate carrier family protein Z	mcfZ mitA DDB_G0293874	DDB_G0293874	DDB0229992	6	2	0
Q54F93	Mitochondrial-processing peptidase subunit alpha-2 (Alpha-MPP 2) (Ddalpha-MPP 2) (Inactive zinc metalloprotease alpha-2)	mppA2 pmpca DDB_G0290997	DDB_G0290997	DDB0237967	3	2	0
Q54G88	MRP-L46 domain-containing protein	DDB0188832	DDB_G0290311	DDB0346730	7	12	0
Q54PB2	Multiple RNA-binding domain-containing protein 1 (RNA-binding motif protein 19 homolog) (RNA-binding protein 19 homolog)	mrd1 rbm19 DDB_G0284663	DDB_G0284663	DDB0233347	3	3	0
Q550R6	Myb domain-containing protein	DDB0219999	DDB_G0277033	DDB0219999	14	7	0
Q54HX6	Myb-like protein I	mybI DDB_G0289151	DDB_G0289151	DDB0233332	19	7	0
P90648	Myosin heavy chain kinase B (MHCK-B) (EC 2.7.11.7)	mhkB mhckB DDB_G0289115	DDB_G0289115	DDB0191333	7	6	0
P22467	Myosin IA heavy chain (Myosin-like protein abmA)	myoA abmA dmiA DDB_G0280039	DDB_G0280039	DDB0215392	17	17	1
P34092	Myosin IB heavy chain	myoB dmiB myoA DDB_G0289117	DDB_G0289117	DDB0191351	4	8	0
P34109	Myosin ID heavy chain	myoD dmiD DDB_G0275447	DDB_G0275447	DDB0191347	7	12	0
Q03479	Myosin IE heavy chain	myoE dmiE DDB_G0288679	DDB_G0288679	DDB0216200	107	38	5
P13833	Myosin regulatory light chain (RMLC)	mlcR mlcA DDB_G0276077	DDB_G0276077	DDB0185146	275	95	0
P09402	Myosin, essential light chain (EMLC) (Myosin light chain alkali)	mlcE mlcB DDB_G0277859	DDB_G0277859	DDB0214813	99	48	3
P08799	Myosin-2 heavy chain (Myosin II heavy chain)	mhcA DDB_G0286355	DDB_G0286355	DDB0191444	2652	1159	97
Q9U1M8	Myosin-I heavy chain (Class VII unconventional myosin) (DdMVII) (DdM7)	myoI DDB_G0274455	DDB_G0274455	DDB0185049	133	63	2
Q7Z2B8	Myosin-ID light chain (Calmodulin-like protein mlcD) (Myosin light chain mlcD) (MlcD)	mlcD DDB_G0277917	DDB_G0277917	DDB0214812	30	6	0
P54697	Myosin-J heavy chain (Myosin-5b)	myoJ myo5B DDB_G0272112	DDB_G0272112	DDB0185050	65	27	0
Q54F42	NADH dehydrogenase [ubiquinone] 1 alpha subcomplex subunit 6	ndufa6 DDB_G0291129	DDB_G0291129	DDB0233241	3	2	0
Q559Z0	NADH dehydrogenase [ubiquinone] 1 alpha subcomplex subunit 9, mitochondrial	ndufa9 DDB_G0272266	DDB_G0272266	DDB0302549	4	6	0
Q23883	NADH-ubiquinone oxidoreductase 49 kDa subunit (EC 7.1.1.2) (NADH dehydrogenase subunit 7)	nad7 ndufs2 DDB_G0294030	DDB_G0294030	DDB0201599	5	4	0
Q54ST0	NHP2-like protein 1 homolog	DDB_G0282243	DDB_G0282243	DDB0233512	29	2	1
Q8T6B8	Non-transporter ABC protein (Non-transporter ABC protein AbcF1)	abcF1 DDB0219973	DDB_G0285997	DDB0219973	7	4	0
Q55EB8	NUC153 domain-containing protein	DDB0190166	DDB_G0269312	DDB0304439	15	11	0
Q54VK1	Nucleolar GTP-binding protein 2	DDB0206493	DDB_G0280289	DDB0308748	47	23	1
Q54MT2	Nucleolar protein 56 (Nucleolar protein 5A)	nop56 nol5a DDB_G0285679	DDB_G0285679	DDB0237576	27	10	2
Q55FI4	Nucleolar protein 58 (Nucleolar protein 5)	nop58 nol5 nop5 DDB_G0268098	DDB_G0268098	DDB0305289	10	8	0
Q8MPQ7	Oxysterol-binding protein 1 (OSBPa)	osbA DDB_G0280053	DDB_G0280053	DDB0214942	3	2	0
Q54E19	PARP-type domain-containing protein	DDB0184103	DDB_G0291872	DDB0232927	6	3	0
Q95YL5	Penta-EF hand domain-containing protein 1 (Apoptosis-linked gene 2 protein homolog A) (Dd-ALG-2a) (DdPEF-1)	pefA alg2A DDB_G0291081	DDB_G0291081	DDB0191092	18	5	1
Q555L5	Peroxiredoxin-4 (EC 1.11.1.24) (Thioredoxin-dependent peroxiredoxin 4)	prdx4 DDB_G0274859	DDB_G0274859	DDB0305016, DDB0231647	36	6	4
Q54HJ2	Pescadillo homolog	DDB_G0289415	DDB_G0289415	DDB0306671	14	9	3
Q55AN8	PH and Rap-GAP domain-containing protein DDB_G0271806	DDB_G0271806	DDB_G0271806	DDB0229869	5	4	0
Q86IV4	PH domain-containing protein DDB_G0274775	DDB_G0274775	DDB_G0274775	DDB0233285	8	2	0
Q86L43	PH domain-containing protein	DDB0168965	DDB_G0272765	DDB0307182	14	4	0
Q1ZXP1	PHD zinc finger-containing protein	DDB_G0271886	DDB_G0271886	DDB0233067	4	2	0
Q55AW9	Phosphatidylinositol-3-phosphatase SAC1 (EC 3.1.3.64) (Phosphatidylinositol-4-phosphate phosphatase)	sac1 DDB_G0271630	DDB_G0271630	DDB0233948	6	2	0
Q54FH4	Phosphoenolpyruvate carboxykinase (ATP) (EC 4.1.1.49)	DDB0189117	DDB_G0290857	DDB0306708	4	7	0
Q54I12	PlsC domain-containing protein	DDB0188248	DDB_G0289081	DDB0305750	5	5	0
Q54IG1	PlsC domain-containing protein	DDB0219382	DDB_G0288863	DDB0306659	2	2	0
Q54XI2	Poly [ADP-ribose] polymerase (PARP) (EC 2.4.2.-)	adprt1A DDB_G0278741	DDB_G0278741	DDB0214818	14	5	0
Q8I7C6	Poly [ADP-ribose] polymerase (PARP) (EC 2.4.2.-)	adprt2 DDB0185172	DDB_G0292820	DDB0185172	11	8	0
Q54E42	Poly [ADP-ribose] polymerase (PARP) (EC 2.4.2.-)	adprt3 DDB0185173	DDB_G0291788	DDB0185173	316	109	7
Q54BM2	Polyadenylate-binding protein 1-A (PABP-1-A) (Poly(A)-binding protein, cytoplasmic 1-A)	pabpc1A DDB_G0293558	DDB_G0293558	DDB0233359	21	13	0
Q7KWK5	Pre-mRNA-processing factor 19 (EC 2.3.2.27) (PRP19/PSO4 homolog) (RING-type E3 ubiquitin transferase PRP19)	prp19 DDB_G0276803	DDB_G0276803	DDB0233121	2	3	0
Q8T295	Pre-mRNA-processing-splicing factor 8 homolog (Splicing factor Prp8)	prpf8 prp8 DDB_G0274229	DDB_G0274229	DDB0233128	5	3	0
Q54NX0	pre-rRNA 2'-O-ribose RNA methyltransferase (EC 2.1.1.-)	fsjC ftsj3 DDB_G0284945	DDB_G0284945	DDB0238604	7	3	0
Q54WA4	Probable 28S ribosomal protein S10, mitochondrial (MRP-S10) (S10mt)	mrps10 DDB_G0279855	DDB_G0279855	DDB0266863	11	12	1
Q86K64	Probable 28S ribosomal protein S17, mitochondrial (MRP-S17) (S17mt)	mrps17 DDB_G0277195	DDB_G0277195	DDB0267024	2	6	0
Q54TY5	Probable 39S ribosomal protein L17, mitochondrial (L17mt) (MRP-L17)	mrpl17 DDB_G0281435	DDB_G0281435	DDB0267020	13	4	1
Q54IF0	Probable 39S ribosomal protein L21, mitochondrial (L21mt) (MRP-L21)	mrpl21 DDB_G0288799	DDB_G0288799	DDB0267021	2	9	0
Q54YA0	Probable ATP-citrate synthase (EC 2.3.3.8) (ATP-citrate (pro-S-)-lyase) (Citrate cleavage enzyme)	acly DDB_G0278345	DDB_G0278345	DDB0235360	7	2	0
Q55CP6	Probable ATP-dependent RNA helicase ddx1 (EC 3.6.4.13) (DEAD box protein 1)	ddx1 DDB_G0269966	DDB_G0269966	DDB0233650	9	3	0
Q54Q94	Probable ATP-dependent RNA helicase ddx10 (EC 3.6.4.13) (DEAD box protein 10)	ddx10 DDB_G0284017	DDB_G0284017	DDB0234197	9	10	0
Q54CE0	Probable ATP-dependent RNA helicase ddx17 (EC 3.6.4.13) (DEAD box protein 17)	ddx17 DDB_G0293168	DDB_G0293168	DDB0233431	12	13	0
Q54S03	Probable ATP-dependent RNA helicase ddx18 (EC 3.6.4.13) (DEAD box protein 18)	ddx18 DDB_G0282741	DDB_G0282741	DDB0234194	13	11	0
Q54TJ4	Probable ATP-dependent RNA helicase ddx27 (EC 3.6.4.13) (DEAD box protein 27)	ddx27 DDB_G0281711	DDB_G0281711	DDB0234201	18	14	0
Q54QS3	Probable ATP-dependent RNA helicase ddx3 (EC 3.6.4.13) (DEAD box protein 3)	ddx3 DDB_G0283661	DDB_G0283661	DDB0233447	16	9	0
Q86IZ9	Probable ATP-dependent RNA helicase ddx52 (EC 3.6.4.13) (DEAD box protein 52)	ddx52 DDB_G0274325	DDB_G0274325	DDB0234211	23	10	0
Q54VF1	Probable ATP-dependent RNA helicase ddx56 (EC 3.6.4.13) (DEAD box protein 56)	ddx56 DDB_G0280407	DDB_G0280407	DDB0234216	3	3	0
Q54E49	Probable ATP-dependent RNA helicase ddx6 (EC 3.6.4.13) (DEAD box protein 6)	ddx6 DDB_G0291804	DDB_G0291804	DDB0234196	3	4	0
Q86IC8	Probable caffeoyl-CoA O-methyltransferase 2 (EC 2.1.1.104) (O-methyltransferase 6)	omt6 DDB_G0275501	DDB_G0275501	DDB0229909	7	3	0
Q556M5	Probable cytochrome P450 508A1 (EC 1.14.-.-)	cyp508A1-1 DDB_G0273045; cyp508A1-2 DDB_G0273943	DDB_G0273943	DDB0238836	2	3	0
Q55BP5	Probable DNA topoisomerase 2 (EC 5.6.2.2) (DNA topoisomerase II)	top2 topB DDB_G0270418	DDB_G0270418	DDB0231510	32	18	0
Q54XE6	Probable H/ACA ribonucleoprotein complex subunit 1 (Nucleolar protein family A member 1) (snoRNP protein GAR1)	gar1 nola1 DDB_G0279013	DDB_G0279013	DDB0235390	8	8	4
Q54T81	Probable H/ACA ribonucleoprotein complex subunit 4 (EC 5.4.99.-)	nola4 dkc1 DDB_G0281933	DDB_G0281933	DDB0233679	29	29	3
Q54SD4	Probable histone-binding protein rbbD	rbbD DDB_G0282529	DDB_G0282529	DDB0232003	3	3	0
Q55GE2	Probable mitochondrial 2-oxodicarboxylate carrier (Solute carrier family 25 member 21)	mcfT slc25a21 DDB_G0267704	DDB_G0267704	DDB0234109	2	3	0
Q559Z4	Probable NADH dehydrogenase [ubiquinone] 1 alpha subcomplex subunit 5	ndufa5 DDB_G0272394	DDB_G0272394	DDB0233240	2	3	1
Q54N72	Probable nucleolar GTP-binding protein 1	nog1 DDB_G0285465	DDB_G0285465	DDB0233587	18	15	6
Q54UF3	Probable ornithine decarboxylase (ODC) (EC 4.1.1.17)	odc DDB_G0281109	DDB_G0281109	DDB0237755	4	5	0
Q54MH9	Probable replication factor C subunit 1 (Activator 1 subunit 1)	rfc1 DDB_G0285961	DDB_G0285961	DDB0232230	15	8	0
Q54E21	Probable replication factor C subunit 2 (Activator 1 subunit 2)	rfc2 DDB_G0291868	DDB_G0291868	DDB0232231	4	2	0
Q54MD4	Probable replication factor C subunit 4 (Activator 1 subunit 4)	rfc4 DDB_G0286027	DDB_G0286027	DDB0232233	4	6	0
Q54ST4	Probable replication factor C subunit 5 (Activator 1 subunit 5)	rfc5 DDB_G0282235	DDB_G0282235	DDB0232229	3	8	0
Q86B05	Probable ribosome biogenesis protein RLP24	rlp24 DDB_G0272789	DDB_G0272789	DDB0234227	8	8	2
Q86AE1	Probable serine/threonine-protein kinase DDB_G0271538 (EC 2.7.11.1)	DDB_G0271538	DDB_G0271538	DDB0229853	2	2	0
Q75JN1	Probable serine/threonine-protein kinase ifkC (EC 2.7.11.1) (Initiation factor kinase C)	ifkC DDB_G0276043	DDB_G0276043	DDB0216407	6	6	0
Q553S7	Propanoyl-CoA:carbon dioxide ligase subunit alpha (EC 6.4.1.3) (Propionyl-CoA carboxylase alpha chain, mitochondrial)	pccA DDB0230063	DDB_G0275355	DDB0230063	3	2	0
Q58A42	Protein DD3-3	DD3-3 DDB_G0283095	DDB_G0283095	DDB0231683	3	2	0
Q75JN4	Protein FYV4, mitochondrial	DDB0169442	DDB_G0276039	DDB0306646	38	9	4
Q55DJ3	Protein MAK16 homolog (MAK16-like protein)	mak16l mak16 DDB_G0269642	DDB_G0269642	DDB0235209	4	3	0
Q54T59	Protein transport protein SEC23	sec23 DDB_G0281985	DDB_G0281985	DDB0235163	11	6	0
Q1ZXF6	PSP proline-rich domain-containing protein	sf3b2 DDB_G0284555	DDB_G0284555	DDB0233170	14	5	0
Q54IS5	PUM-HD domain-containing protein	DDB0187989	DDB_G0288551	DDB0238675	8	3	0
Q551Y5	PUM-HD domain-containing protein	DDB0217770	DDB_G0276255	DDB0306651	3	7	0
Q54HF1	Putative actin-24	act24 DDB_G0289505	DDB_G0289505	DDB0220462	184	149	11
Q54HE7	Putative actin-28	act28 DDB_G0289511	DDB_G0289511	DDB0229354	6	4	1
Q54EW2	Putative bifunctional amine oxidase DDB_G0291301 [Includes: Putative sarcosine oxidase (PSO) (EC 1.5.3.1) (EC 1.5.3.7); Putative L-amino-acid oxidase (EC 1.4.3.2)]	DDB_G0291301	DDB_G0291301	DDB0235252	11	3	0
Q54NJ4	Putative pre-mRNA-splicing factor ATP-dependent RNA helicase dhx15 (EC 3.6.4.13) (DEAH box protein 15)	dhx15 prp43 DDB_G0285213	DDB_G0285213	DDB0233403	8	5	0
Q95ZG5	Putative RNase III (Putative RNaseIII)	DrnA drnA DDB0217451 DDB0220441	DDB_G0274077	DDB0238743	6	4	0
Q54JK5	Putative uncharacterized protein DDB_G0287991	DDB_G0287991	DDB_G0287991	DDB0307948	6	3	0
Q54JD2	Putative uncharacterized protein DDB_G0288137	DDB_G0288137	DDB_G0288137	DDB0304485	28	8	1
Q54EQ9	Putative uncharacterized protein DDB_G0291608	DDB_G0291608	DDB_G0291608	DDB0349091	10	6	0
Q54IL7	Pyrroline-5-carboxylate reductase 1 (P5C reductase 1) (P5CR 1) (EC 1.5.1.2)	pycr1 DDB_G0288671	DDB_G0288671	DDB0232206	6	7	0
Q54C70	Pyruvate dehydrogenase E1 component subunit alpha, mitochondrial (PDHE1-A) (EC 1.2.4.1)	pdhA DDB_G0292994	DDB_G0292994	DDB0230193	18	5	1
Q86HX0	Pyruvate dehydrogenase E1 component subunit beta, mitochondrial (PDHE1-B) (EC 1.2.4.1)	pdhB DDB_G0276417	DDB_G0276417	DDB0229442	2	5	0
Q75JA0	R3H domain-containing protein	DDB0168508	DDB_G0271732	DDB0232283	3	2	0
Q54JZ9	R3H domain-containing protein	DDB0219265	DDB_G0287869	DDB0347154	11	4	1
Q553D3	Rac guanine nucleotide exchange factor JJ (RacGEF JJ)	gxcJJ DDB_G0275679	DDB_G0275679	DDB0233356	16	10	0
Q54K32	Ras GTPase-activating-like protein rgaA (DGAP1) (Developmental gene 1029 protein)	rgaA DG1029 rasGAP1 DDB_G0287585	DDB_G0287585	DDB0191437	3	4	0
P32252	Ras-like protein rasB (EC 3.6.5.2)	rasB DDB_G0292998	DDB_G0292998	DDB0201661	3	2	1
P15064	Ras-like protein rasG (EC 3.6.5.2)	rasG DDB_G0293434	DDB_G0293434	DDB0201663	18	13	11
P18613	Ras-related protein rapA (EC 3.6.5.2) (Ras-related protein rap-1)	rapA rap1 DDB_G0291237	DDB_G0291237	DDB0216229	10	5	1
Q86A72	Recoverin family protein DDB_G0274781	DDB_G0274781	DDB_G0274781	DDB0237510	7	2	0
Q556I3	RGS domain-containing protein	DDB0217098 DDB0217433	DDB_G0273033	DDB0305659	7	2	0
Q550W5	Rhodanese domain-containing protein	DDB0217857	DDB_G0277009	DDB0307328	7	2	0
Q54NS5	Rhodanese domain-containing protein	DDB0218666	DDB_G0285079	DDB0348409	3	3	0
P34144	Rho-related protein rac1A	rac1A DDB_G0277869	DDB_G0277869	DDB0214822	7	8	1
Q54PA9	Ribose-phosphate pyrophosphokinase A (EC 2.7.6.1) (Phosphoribosyl pyrophosphate synthase A)	prsA DDB_G0284669	DDB_G0284669	DDB0237882	7	3	0
Q55G29	Ribosomal protein L1 family protein	DDB_G0267850	DDB_G0267850	DDB0252704	10	10	0
Q23886	Ribosomal protein S12, mitochondrial (MRP-S12) (S12mt)	mrps12 rps12 DDB_G0294074	DDB_G0294074	DDB0201603	3	4	1
O21038	Ribosomal protein S13, mitochondrial	mrps13 rps13 DDB_G0294058	DDB_G0294058	DDB0201615	4	3	0
Q23889	Ribosomal protein S19, mitochondrial	mrps19 rps19 DDB_G0294044	DDB_G0294044	DDB0201606	3	4	0
Q9XPI7	Ribosomal protein S2, mitochondrial (MRP-S2) (S2mt)	mrps2 rps2 DDB_G0294050	DDB_G0294050	DDB0201621	9	7	0
Q9XPI8	Ribosomal protein S4, mitochondrial	mrps4 dia3 rps4 DDB_G0294046	DDB_G0294046	DDB0201620	13	5	0
O21036	Ribosomal protein S8, mitochondrial	mrps8 rps8 DDB_G0294060	DDB_G0294060	DDB0201613	3	8	1
Q54PP3	Ribosomal_L18e/L15P domain-containing protein	DDB0185996	DDB_G0284405	DDB0238415	13	14	1
Q54TD8	Ribosome biogenesis protein BOP1 homolog	DDB_G0281839	DDB_G0281839	DDB0237686	16	14	0
Q54JN0	Ribosome biogenesis protein BRX1 homolog (Brix domain-containing protein 2 homolog)	bxdc2 DDB_G0287937	DDB_G0287937	DDB0238376	8	5	0
Q55GP6	Ribosome biogenesis protein NOP53	DDB0189380	DDB_G0267572	DDB0308315	3	2	0
Q54GN8	Ribosome biogenesis protein NSA2 homolog	nsa2 DDB_G0290031	DDB_G0290031	DDB0305618	2	2	1
Q54W52	Ribosome biogenesis protein WDR12 homolog (WD repeat-containing protein 12 homolog)	wdr12 DDB_G0279903	DDB_G0279903	DDB0233985	6	4	1
Q869Q2	Ribosome biogenesis regulatory protein homolog	rrs1 DDB_G0274521	DDB_G0274521	DDB0304994	30	9	0
Q54DJ0	Ribosome production factor 2 homolog (Brix domain-containing protein 1 homolog) (Ribosome biogenesis protein RPF2 homolog)	bxdc1 DDB_G0292216	DDB_G0292216	DDB0238377	8	10	0
Q55EJ3	RNA cytidine acetyltransferase (EC 2.3.1.-) (18S rRNA cytosine acetyltransferase)	nat10 DDB_G0268868	DDB_G0268868	DDB0234062	9	8	0
B0G128	RNA-binding region RNP-1 domain-containing protein	DDB_G0279539	DDB_G0279539	DDB0234241	15	12	0
Q54CU2	RRM domain-containing protein	DDB0184531	DDB_G0292698	DDB0233351	15	3	0
Q54NB4	RRM domain-containing protein	DDB0186471	DDB_G0285361	DDB0233771	37	22	0
Q54B40	RRM domain-containing protein	DDB0192199	DDB_G0293924	DDB0346657	7	4	1
Q55CW0	rRNA 2'-O-methyltransferase fibrillarin (EC 2.1.1.-) (Histone-glutamine methyltransferase)	fbl DDB_G0269878	DDB_G0269878	DDB0267046	27	24	16
Q76NT0	rRNA methyltransferase 1, mitochondrial (EC 2.1.1.-) (rRNA (guanosine-2'-O)-methyltransferase)	mrm1 DDB_G0277479	DDB_G0277479	DDB0307627	2	2	0
Q86AH1	rRNA methyltransferase 2, mitochondrial (EC 2.1.1.-) (rRNA (uridine-2'-O)-methyltransferase)	fsjB DDB_G0271998	DDB_G0271998	DDB0238606	5	2	0
Q54CA5	S5 DRBM domain-containing protein	DDB0191770	DDB_G0293090	DDB0306787	237	117	11
Q54F07	S-adenosylmethionine synthase (AdoMet synthase) (EC 2.5.1.6) (Methionine adenosyltransferase) (MAT)	metK DDB_G0291179	DDB_G0291179	DDB0230070	5	6	0
Q55FL5	Serine palmitoyltransferase 1 (EC 2.3.1.50) (Long chain base biosynthesis protein 1) (LCB 1) (Serine-palmitoyl-CoA transferase 1) (SPT 1) (SPT1)	sptA DDB_G0268056	DDB_G0268056	DDB0232040	8	8	0
Q54EX5	Serine palmitoyltransferase 2 (EC 2.3.1.50) (Long chain base biosynthesis protein 2) (LCB 2) (Serine-palmitoyl-CoA transferase 2) (SPT 2) (SPT2)	sptB DDB_G0291283	DDB_G0291283	DDB0232041	5	3	0
Q54Q99	Serine/threonine-protein phosphatase 2A regulatory subunit phr2AB (Protein phosphatase 2A 55 kDa regulatory subunit) (Protein phosphatase 2A B55 regulatory subunit) (Protein phosphatase 2A PR55 regulatory subunit) (Protein phosphatase 2A regulatory B subunit)	phr2aB pppD DDB_G0283905	DDB_G0283905	DDB0191428	28	11	1
Q7YSW8	Serine/threonine-protein phosphatase 2B catalytic subunit (EC 3.1.3.16) (Calcineurin subunit A)	canA DDB_G0276883	DDB_G0276883	DDB0185021	13	2	0
O15757	Serine/threonine-protein phosphatase PP1 (EC 3.1.3.16) (DdPP1c)	pppB DDB_G0275619	DDB_G0275619	DDB0185058	6	4	0
P10733	Severin	sevA DDB_G0289327	DDB_G0289327	DDB0232954	38	18	0
Q555L8	SH3 and F-BAR domain-containing protein DDB_G0274695	DDB_G0274695	DDB_G0274695	DDB0266841	2	4	0
P54661	Small aggregate formation protein	smlA DDB_G0287587	DDB_G0287587	DDB0191525	6	2	0
Q54NM0	SNF2-related domain-containing protein	DDB_G0285205	DDB_G0285205	DDB0233441	12	11	0
Q54ZW2	Sod_Fe_C domain-containing protein	DDB0217949	DDB_G0277349	DDB0348632	17	11	4
Q75JX1	Sphingosine kinase related protein	sgkC DDB0220132	DDB_G0272350	DDB0220132	15	10	0
Q552S2	SpoU_methylase domain-containing protein	DDB0217723	DDB_G0275919	DDB0308643	6	9	1
Q54V57	SP-RING-type domain-containing protein	DDB0206068	DDB_G0280603	DDB0305431	5	3	0
Q54EM7	SRP40_C domain-containing protein	DDB0183896	DDB_G0291444	DDB0348332	8	9	1
Q55FI2	Stress response protein NST1 (Stress response protein nst1)	DDB0189776	DDB_G0268102	DDB0306523	8	3	0
Q552D9	Structural maintenance of chromosomes protein 3 (SMC protein 3) (SMC-3)	smc3 DDB_G0276101	DDB_G0276101	DDB0219934	8	5	0
Q54E85	Structural maintenance of chromosomes protein	smc1 DDB0219931	DDB_G0291752	DDB0219931	8	4	0
Q54R91	Suf domain-containing protein	DDB0185449	DDB_G0283307	DDB0233547	2	3	0
Q556Z0	SWI/SNF complex component SNF12 homolog	snf12-1 DDB_G0273203; snf12-2 DDB_G0273725	DDB_G0273725	DDB0266583	5	3	0
P0CE94	Talin-A (Filopodin)	talA DDB_G0290481	DDB_G0290481	DDB0305711	47	16	0
Q54GH3	Target of Myb protein 1 (DdTom1)	tom1 DDB_G0290163	DDB_G0290163	DDB0232160	5	2	0
Q54KD0	TPR repeat-containing protein DDB_G0287407	DDB_G0287407	DDB_G0287407	DDB0232091	11	9	1
Q55EC2	TPR_REGION domain-containing protein	DDB0201681	DDB_G0270470	DDB0306113	43	29	2
Q54YB5	Transcription factor IIIC-gamma subunit	TFIIIC3 DDB0231090	DDB_G0278321	DDB0231090	5	3	0
C7G081	Transcription initiation factor TFIID subunit 2	taf2 DDB_G0292724	DDB_G0292724	DDB0304679	2	3	0
Q54Y98	Transformer-2 protein homolog	tra2 DDB_G0278349	DDB_G0278349	DDB0233352	9	2	0
Q54RX6	Translationally-controlled tumor protein homolog 1 (TCTP 1)	DDB_G0282853	DDB_G0282853	DDB0305046	2	2	0
Q54D77	Tr-type G domain-containing protein	DDB0219754	DDB_G0292538	DDB0267061	15	13	0
P32255	Tubulin alpha chain (Alpha-tubulin)	tubA DDB_G0287689	DDB_G0287689	DDB0191380	8	6	1
P32256	Tubulin beta chain (Beta-tubulin)	tubB DDB_G0269196	DDB_G0269196	DDB0191169	23	20	1
P14797	Ubiquitin-40S ribosomal protein S27a [Cleaved into: Ubiquitin; 40S ribosomal protein S27a]	ubqC DDB_G0276765	DDB_G0276765	DDB0191355	54	45	15
P14794	Ubiquitin-60S ribosomal protein L40 (Ubiquitin A-52 residue ribosomal protein fusion product 1) [Cleaved into: Ubiquitin; 60S ribosomal protein L40 (CEP52)]	ubqB DDB_G0280755	DDB_G0280755	DDB0214925	65	64	24
O21034	Uncharacterized mitochondrial protein 30 (ORF188)	DidioMp30 DDB_G0294064	DDB_G0294064	DDB0201611	3	2	0
Q9TGM3	Uncharacterized mitochondrial protein Mp36 (ORF796)	DidioMp36 DDB_G0294054	DDB_G0294054	DDB0201617	35	44	0
Q86I43	Uncharacterized protein DDB_G0275161	DDB_G0275161	DDB_G0275161	DDB0238386	3	9	0
Q54WN8	Uncharacterized protein DDB_G0279527	DDB_G0279527	DDB_G0279527	DDB0304956	190	102	19
Q54VP7	Uncharacterized protein DDB_G0280211	DDB_G0280211	DDB_G0280211	DDB0308252	3	2	0
Q54VI5	Uncharacterized protein DDB_G0280315	DDB_G0280315	DDB_G0280315	DDB0308253	3	2	0
Q54QG4	Uncharacterized protein DDB_G0283843	DDB_G0283843	DDB_G0283843	DDB0231747	8	7	0
Q54LW6	Uncharacterized protein DDB_G0286463	DDB_G0286463	DDB_G0286463	DDB0305137	8	3	0
Q54JD4	Uncharacterized protein DDB_G0288133	DDB_G0288133	DDB_G0288133	DDB0304484	2	9	0
Q54JC2	Uncharacterized protein DDB_G0288155	DDB_G0288155	DDB_G0288155	DDB0252830	4	6	0
Q54IN6	Uncharacterized protein DDB_G0288629	DDB_G0288629	DDB_G0288629	DDB0306655	5	1	2
Q86HC7	Uncharacterized protein	DDB_G0275673	DDB_G0275673	DDB0306632	10	8	3
Q54W21	Uncharacterized protein	DDB_G0279963	DDB_G0279963	DDB0308014	8	2	1
Q54QP9	Uncharacterized protein	DDB_G0283703	DDB_G0283703	DDB0347713	4	3	0
Q54QH6	Uncharacterized protein	DDB_G0283823	DDB_G0283823	DDB0308422	29	16	1
Q54H66	Uncharacterized protein	DDB_G0289679	DDB_G0289679	DDB0306677	2	2	0
Q8MMQ1	Uncharacterized protein	DDB0167273	DDB_G0275541	DDB0308259	4	2	0
Q557I9	Uncharacterized protein	DDB0168199 DDB0217179	DDB_G0273529	DDB0308478	5	4	0
Q54EL0	Uncharacterized protein	DDB0183910	DDB_G0291464	DDB0306729	9	5	0
Q54EJ3	Uncharacterized protein	DDB0183926	DDB_G0291486	DDB0233674	5	4	0
Q54CW9	Uncharacterized protein	DDB0184502	DDB_G0292650	DDB0348099	9	6	0
Q54RB5	Uncharacterized protein	DDB0185424	DDB_G0283275	DDB0305900	24	17	1
Q54R89	Uncharacterized protein	DDB0185451	DDB_G0283311	DDB0237732	17	11	0
Q54QL9	Uncharacterized protein	DDB0185666	DDB_G0283771	DDB0304903	6	6	0
Q54QC2	Uncharacterized protein	DDB0185767	DDB_G0283949	DDB0308481	3	2	0
Q54Q32	Uncharacterized protein	DDB0185860	DDB_G0284115	DDB0308484	5	4	0
Q54PQ6	Uncharacterized protein	DDB0185982	DDB_G0284383	DDB0307054	7	4	0
Q54P34	Uncharacterized protein	DDB0186212	DDB_G0284817	DDB0307070	43	12	1
Q54N53	Uncharacterized protein	DDB0186532	DDB_G0285497	DDB0304483	4	2	0
Q54L26	Uncharacterized protein	DDB0187202	DDB_G0286941	DDB0306465	4	3	0
Q54J36	Uncharacterized protein	DDB0187889	DDB_G0288329	DDB0306437	12	7	0
Q54IQ2	Uncharacterized protein	DDB0188012	DDB_G0288593	DDB0308751	10	7	0
Q54I61	Uncharacterized protein	DDB0188198	DDB_G0288983	DDB0238285	30	14	2
Q54I40	Uncharacterized protein	DDB0188218	DDB_G0289027	DDB0304888	44	39	7
Q54HG8	Uncharacterized protein	DDB0188436	DDB_G0289469	DDB0306148	64	38	4
Q54HE3	Uncharacterized protein	DDB0188462	DDB_G0289513	DDB0233023	15	4	0
Q54GR0	Uncharacterized protein	DDB0188671	DDB_G0289987	DDB0306683	19	7	0
Q54G54	Uncharacterized protein	DDB0188867	DDB_G0290395	DDB0306695	55	38	2
Q54FX9	Uncharacterized protein	DDB0188942	DDB_G0290541	DDB0306699	10	4	0
Q54F09	Uncharacterized protein	DDB0189295	DDB_G0291175	DDB0306721	183	115	11
Q55FF2	Uncharacterized protein	DDB0189804	DDB_G0268140	DDB0306527	3	3	0
Q55FB3	Uncharacterized protein	DDB0189841	DDB_G0268182	DDB0306531	8	6	1
Q55F70	Uncharacterized protein	DDB0189883	DDB_G0268236	DDB0306536	34	16	0
Q55EN3	Uncharacterized protein	DDB0190058	DDB_G0268816	DDB0306552	8	7	0
Q55ED3	Uncharacterized protein	DDB0190151	DDB_G0269286	DDB0306565	13	4	0
Q55D98	Uncharacterized protein	DDB0190510	DDB_G0269732	DDB0307690	6	3	0
Q55D72	Uncharacterized protein	DDB0190536	DDB_G0269762	DDB0306589	95	63	3
Q55CK0	Uncharacterized protein	DDB0190749	DDB_G0270026	DDB0306605	22	22	3
Q55C97	Uncharacterized protein	DDB0190846	DDB_G0270156	DDB0306621	32	25	1
Q54CK4	Uncharacterized protein	DDB0191671	DDB_G0292882	DDB0306776	39	32	3
Q54CE3	Uncharacterized protein	DDB0191728	DDB_G0293032	DDB0306782	13	10	1
Q54CB8	Uncharacterized protein	DDB0191757	DDB_G0293064	DDB0306786	28	11	0
Q54C69	Uncharacterized protein	DDB0191803	DDB_G0293126	DDB0346631	42	32	0
Q54BJ4	Uncharacterized protein	DDB0192033	DDB_G0293596	DDB0306805	5	12	0
Q54BH3	Uncharacterized protein	DDB0192052	DDB_G0293622	DDB0306842	7	7	0
Q54B26	Uncharacterized protein	DDB0192211	DDB_G0293938	DDB0306875	7	2	0
Q550H7	Uncharacterized protein	DDB0202625	DDB_G0276977	DDB0305113	3	2	0
Q551A9	Uncharacterized protein	DDB0202949	DDB_G0276681	DDB0306860	7	4	0
Q556W7	Uncharacterized protein	DDB0203044 DDB0217299	DDB_G0273771	DDB0348568	9	6	2
Q54U48	Uncharacterized protein	DDB0204127	DDB_G0281279	DDB0308267	24	4	1
Q54YU8	Uncharacterized protein	DDB0204403	DDB_G0278073	DDB0347271	10	8	0
Q54TR3	Uncharacterized protein	DDB0204554	DDB_G0281601	DDB0308797	9	9	1
Q54TK2	Uncharacterized protein	DDB0204618	DDB_G0281699	DDB0308280	21	17	0
Q54UV0	Uncharacterized protein	DDB0204740	DDB_G0280801	DDB0349035	159	63	6
Q54SI5	Uncharacterized protein	DDB0204762	DDB_G0282447	DDB0347531	9	5	0
Q54SG2	Uncharacterized protein	DDB0204789	DDB_G0282485	DDB0304836	24	15	0
Q54YA6	Uncharacterized protein	DDB0205381	DDB_G0278333	DDB0307892	79	60	0
Q54TZ1	PAP-associated domain-containing protein	DDB0205577	DDB_G0281431	DDB0307005	3	3	0
Q54X39	Uncharacterized protein	DDB0205662	DDB_G0279227	DDB0308716	17	20	5
Q54X28	Uncharacterized protein	DDB0205674	DDB_G0279245	DDB0233073	11	10	0
Q54WX7	Uncharacterized protein	DDB0205727	DDB_G0279337	DDB0308244	15	2	0
Q54WL4	Uncharacterized protein	DDB0205852	DDB_G0279565	DDB0306934	5	6	0
Q54WK3	Uncharacterized protein	DDB0205863	DDB_G0279587	DDB0308731	2	2	0
Q54XR6	Uncharacterized protein	DDB0206193	DDB_G0278789	DDB0233610	0	1	2
Q54VN3	Uncharacterized protein	DDB0206460	DDB_G0280235	DDB0267129	3	4	0
Q54VK2	Uncharacterized protein	DDB0206492	DDB_G0280287	DDB0308747	7	7	0
Q54UQ7	Uncharacterized protein	DDB0215233	DDB_G0280887	DDB0233063	14	8	1
Q54CI4	Uncharacterized protein	DDB0215535	DDB_G0292948	DDB0231763	6	3	0
Q555M9	Uncharacterized protein	DDB0217510	DDB_G0274847	DDB0305227	4	2	0
Q554U7	Uncharacterized protein	DDB0217569	DDB_G0274959	DDB0305949	15	10	4
Q869Z1	Uncharacterized protein	DDB0217640	DDB_G0275313	DDB0233740	4	2	0
Q54TV8	Uncharacterized protein	DDB0218313	DDB_G0281533	DDB0218313	64	32	8
Q54RC0	Uncharacterized protein	DDB0218473	DDB_G0283327	DDB0233660	13	3	0
Q54Q30	Uncharacterized protein	DDB0218582	DDB_G0284167	DDB0233340	16	5	0
Q54IB4	Uncharacterized protein	DDB0219389	DDB_G0288953	DDB0308085	3	3	0
Q54BI8	Uncharacterized protein	DDB0219884	DDB_G0293724	DDB0233782	3	4	0
Q54G50	Uncharacterized protein	DDB0231512	DDB_G0290403	DDB0231512	11	4	0
Q54Z72	Uncharacterized protein	sec24l DDB_G0277797	DDB_G0277797	DDB0235166	33	5	0
Q54SG3	Uncharacterized transmembrane protein DDB_G0282483	DDB_G0282483	DDB_G0282483	DDB0308399	7	4	0
Q54ND0	Uncharacterized transmembrane protein SSD449	DDB_G0285345	DDB_G0285345	DDB0235202	7	4	1
Q55C17	Very-long-chain enoyl-CoA reductase (EC 1.3.1.93) (Synaptic glycoprotein SC2-like protein) (Trans-2,3-enoyl-CoA reductase) (TER)	gpsn2 DDB_G0270270	DDB_G0270270	DDB0237530	2	2	0
Q8WQ85	Villidin	vilA DDB_G0288557	DDB_G0288557	DDB0191538	16	5	0
C7G046	von Willebrand factor A domain-containing protein DDB_G0286969	DDB_G0286969	DDB_G0286969	DDB0252861	4	6	0
Q76NU1	V-type proton ATPase subunit B (V-ATPase subunit B) (Vacuolar proton pump subunit B)	vatB dvacB DDB_G0277401	DDB_G0277401	DDB0185207	36	22	1
O00780	V-type proton ATPase subunit E (V-ATPase subunit E) (Vacuolar proton pump subunit E)	vatE DDB_G0275701	DDB_G0275701	DDB0185070	6	4	1
Q54HK5	VWFA domain-containing protein	DDB0188399	DDB_G0289397	DDB0306670	20	16	0
Q551R4	VWFA domain-containing protein	DDB0203824	DDB_G0276383	DDB0306232	7	7	0
Q869X0	WD_REPEATS_REGION domain-containing protein	DDB0167442	DDB_G0275073	DDB0235359	12	8	0
Q54FU1	Winged helix DNA-binding domain-containing protein	DDB0220515	DDB_G0290591	DDB0220515	16	6	0
Q54T86	WW domain-containing protein A	dwwA DDB_G0281827	DDB_G0281827	DDB0216188	6	6	0
Q54DA5	Zinc finger CCCH domain-containing protein 15 homolog	DDB_G0292410	DDB_G0292410	DDB0237482	3	2	0
