# Supplementary material for: A Proteomics Analysis of Calmodulin-Binding Proteins in Dictyostelium discoideum during the Transition from Unicellular Growth to Multicellular Development
Source: Int J Mol Sci. 2021 Feb 9;22(4):1722. doi: 10.3390/ijms22041722 (PMC7915506; doi:10.3390/ijms22041722)
Supplement: Supplementary file 1 [file ijms-22-01722-s001.zip › Table S2.xlsx]

## Sheet: Growth
Unitprot ID	Protein Name	Gene Name	dictyBase Gene ID	dictyBase Protein ID	TSC-Rep1	TSC-Rep2	TSC-Rep3
Q54SE2	1-Cys peroxiredoxin (EC 1.11.1.24) (Thiol-specific antioxidant) (Thioredoxin peroxidase) (Thioredoxin-dependent peroxiredoxin)	DDB_G0282517	DDB_G0282517	DDB0238006	7	1	5
Q86JA1	26S proteasome regulatory subunit 7 (26S proteasome AAA-ATPase subunit RPT1) (Proteasome 26S subunit ATPase 2)	psmC2 DDB_G0276917	DDB_G0276917	DDB0232966	10	0	6
Q54JE4	2-oxoglutarate dehydrogenase, mitochondrial (EC 1.2.4.2) (2-oxoglutarate dehydrogenase complex component E1) (OGDC-E1) (Alpha-ketoglutarate dehydrogenase)	ogdh DDB_G0288127	DDB_G0288127	DDB0234117	11	0	3
Q55FN7	2-oxoisovalerate dehydrogenase subunit beta, mitochondrial (EC 1.2.4.4) (3-methyl-2-oxobutanoate dehydrogenase) (Branched-chain alpha-keto acid dehydrogenase E1 component beta chain) (BCKDE1B) (BCKDH E1-beta)	bkdB DDB_G0268020	DDB_G0268020	DDB0230185	8	1	2
P22684	60S acidic ribosomal protein P1	rplp1 DDB_G0277907	DDB_G0277907	DDB0214917	2	0	3
O21037	60S ribosomal protein L6, mitochondrial	mrpl6 rpl6 DDB_G0294038	DDB_G0294038	DDB0201614	7	2	1
P14196	AAC-rich mRNA clone AAC11 protein	AAC11 DDB_G0284871	DDB_G0284871	DDB0191407	6	1	3
Q8T6B7	ABC transporter F family member 2	abcF2 DDB_G0284047	DDB_G0284047	DDB0191228	14	2	13
O00909	ADP-ribosylation factor 1	arfA arf1 DDB_G0289173	DDB_G0289173	DDB0191101	16	2	0
Q54NV9	AMP-binding domain-containing protein	DDB0186283	DDB_G0284963	DDB0304552	6	0	3
Q54WN0	AP-3 complex subunit delta (Adaptor-related protein complex 3 subunit delta) (Delta-adaptin)	ap3d1 DDB_G0279537	DDB_G0279537	DDB0234240	14	0	4
Q54DF1	ATP synthase subunit gamma, mitochondrial (ATP synthase F1 subunit gamma) (F-ATPase gamma subunit)	atp5f1c atp5C1 DDB_G0292306	DDB_G0292306	DDB0237782	8	0	4
Q54RZ4	BB_PF domain-containing protein	orfSGP DDB0214941	DDB_G0282815	DDB0214941	4	0	3
P13723	Beta-hexosaminidase subunit A1 (EC 3.2.1.52) (Beta-N-acetylhexosaminidase subunit A1) (N-acetyl-beta-glucosaminidase subunit A1)	hexa1 nagA DDB_G0287033	DDB_G0287033	DDB0191256	4	0	4
O77229	Catalase-A (EC 1.11.1.6)	catA cat DDB_G0274595	DDB_G0274595	DDB0185123	4	0	3
Q54X54	CBF domain-containing protein	DDB0205647	DDB_G0279205	DDB0233115	7	0	2
Q54H97	CBS domain-containing protein DDB_G0289609	DDB_G0289609	DDB_G0289609	DDB0230005	3	0	2
Q55EZ6	Coatomer subunit delta (Delta-coat protein) (Delta-COP)	copd DDB_G0268702	DDB_G0268702	DDB0305305	2	0	4
Q55ET2	Coiled-coil domain-containing protein 86	DDB0190015	DDB_G0268762	DDB0308359	4	0	2
Q54TR1	Counting factor associated protein D	cfaD DDB_G0281605	DDB_G0281605	DDB0229857	3	1	2
P26310	Cytochrome c oxidase polypeptide 6, mitochondrial (Cytochrome c oxidase polypeptide VI)	cxfA cox6 DDB_G0282097	DDB_G0282097	DDB0215013	4	0	6
O21049	Cytochrome c oxidase subunit 3 (EC 7.1.1.9) (Cytochrome c oxidase polypeptide III)	cox3 DDB_G0294092	DDB_G0294092	DDB0201585	12	0	4
Q54D07	Cytochrome c1, heme protein, mitochondrial (Cytochrome c-1) (EC 7.1.1.8) (Complex III subunit 4) (Complex III subunit IV) (Cytochrome b-c1 complex subunit 4)	cyc1 DDB_G0292594	DDB_G0292594	DDB0238603	12	0	3
Q54TR7	Dihydrolipoamide acetyltransferase component of pyruvate dehydrogenase complex (EC 2.3.1.-)	bkdC DDB0230195	DDB_G0281797	DDB0230195	11	0	11
Q557E6	DNA repair protein RAD51 homolog	DDB0168161 DDB0217219	DDB_G0273611	DDB0304849	8	2	4
Q95NZ8	DNA-directed RNA polymerase (EC 2.7.7.6)	rpmA DDB0191106	DDB_G0267416	DDB0191106	8	0	2
Q86H36	DNA-directed RNA polymerase I subunit rpa1 (RNA polymerase I subunit A1) (EC 2.7.7.6) (DNA-directed RNA polymerase I largest subunit) (DNA-directed RNA polymerase I subunit A)	polr1a rpa1 DDB_G0275759	DDB_G0275759	DDB0216292	58	5	40
Q54FE8	DNA-directed RNA polymerase I subunit rpa49 (RNA polymerase I subunit A49) (DNA-directed RNA polymerase I subunit E)	polr1e rpa49 DDB_G0290909	DDB_G0290909	DDB0216301	18	0	20
Q54S04	DNA-directed RNA polymerase II subunit rpb4 (RNA polymerase II subunit B4) (DNA-directed RNA polymerase II subunit D)	polr2d rpb4 DDB_G0282739	DDB_G0282739	DDB0216294	7	1	9
Q55FJ5	DNA-directed RNA polymerase III subunit rpc3 (RNA polymerase III subunit C3) (DNA-directed RNA polymerase III subunit C)	polr3c rpc3 DDB_G0268080	DDB_G0268080	DDB0216314	5	0	4
Q54SN4	DNA-directed RNA polymerases I and III subunit rpac1 (RNA polymerases I and III subunit AC1)	polr1c rpa5 DDB_G0282339	DDB_G0282339	DDB0216288	14	4	16
Q54ES6	DNA-directed RNA polymerases I and III subunit rpc19	rpc19 DDB_G0291362	DDB_G0291362	DDB0216286	7	1	8
Q54JV0	E3 ubiquitin-protein ligase (EC 2.3.2.27)	DDB0215923	DDB_G0287859	DDB0238507	5	0	2
Q557H6	EFP_N domain-containing protein	DDB_G0273411 DDB_G0273555	DDB_G0273555	DDB0308495	3	3	1
Q550M3	EngB-type G domain-containing protein	DDB0202647	DDB_G0348940	DDB0348942	6	0	5
Q55EM7	EngB-type G domain-containing protein	DDB_G0268824	DDB_G0268824	DDB0306554	20	0	11
Q54YT4	Enoyl-[acyl-carrier-protein] reductase, mitochondrial (EC 1.3.1.104) (2-enoyl thioester reductase)	mecr DDB_G0278095	DDB_G0278095	DDB0235198	4	2	9
Q551M2	Eukaryotic translation initiation factor 6 (eIF-6)	eif6 DDB_G0276493	DDB_G0276493	DDB0234038	14	4	4
P33519	GTP-binding nuclear protein Ran (GTPase Ran) (Ras-like protein TC4) (Ras-related nuclear protein)	ranA DDB_G0291235	DDB_G0291235	DDB0215409	47	8	1
Q54VG1	Guanine nucleotide-binding protein alpha-12 subunit (G alpha-12)	gpaL gpa12 DDB_G0280351	DDB_G0280351	DDB0230131	16	0	2
P46800	Guanine nucleotide-binding protein subunit beta-like protein	gpbB DDB_G0275045	DDB_G0275045	DDB0185122	7	0	2
P54651	Heat shock cognate 90 kDa protein	hspD hsc90 hsp90 DDB_G0267400	DDB_G0267400	DDB0191163	10	0	4
Q54VQ1	Heat shock protein	ddj1 DDB0215016	DDB_G0280037	DDB0215016	7	0	2
P54872	Hydroxymethylglutaryl-CoA synthase A (HMG-CoA synthase A) (EC 2.3.3.10) (3-hydroxy-3-methylglutaryl coenzyme A synthase A)	hgsA DDB_G0288461	DDB_G0288461	DDB0219924	25	2	10
Q54YZ3	Importin subunit alpha	DDB0204354	DDB_G0277993	DDB0302556	2	0	2
Q54TF9	J domain-containing protein	DDB0204663	DDB_G0281775	DDB0347240	6	0	2
Q54D59	Kri1_C domain-containing protein	DDB0184416	DDB_G0292468	DDB0308276	24	0	18
Q54D02	L51_S25_CI-B8 domain-containing protein	DDB_G0292604	DDB_G0292604	DDB0305436	8	3	7
Q54TY4	Lysine--tRNA ligase (EC 6.1.1.6) (Lysyl-tRNA synthetase)	lysS DDB0231263	DDB_G0281437	DDB0231263	21	1	4
P34098	Lysosomal alpha-mannosidase (Laman) (EC 3.2.1.24) (Alpha-D-mannoside mannohydrolase) (Alpha-mannosidase A) [Cleaved into: Alpha-mannosidase 60 kDa subunit; Alpha-mannosidase 58 kDa subunit]	manA DDB_G0292206	DDB_G0292206	DDB0201569	4	0	5
Q54WU3	Methionine aminopeptidase 1 (MAP 1) (MetAP 1) (EC 3.4.11.18) (Peptidase M 1)	metap1 DDB_G0279433	DDB_G0279433	DDB0235405	9	0	7
Q55G70	MI domain-containing protein	DDB0189551	DDB_G0267796	DDB0233565	2	0	4
Q01501	Mitochondrial outer membrane protein porin (Voltage-dependent anion-selective channel protein) (VDAC)	porA porN DDB_G0271848	DDB_G0271848	DDB0185213	13	6	1
Q4W6B5	Mitochondrial-processing peptidase subunit beta (EC 3.4.24.64) (Beta-MPP)	mppB DDB_G0288777	DDB_G0288777	DDB0231799	17	1	2
Q555C8	Monothiol glutaredoxin-5, mitochondrial	grx5 DDB_G0274657	DDB_G0274657	DDB0233688	3	1	2
P42522	Myosin IC heavy chain	myoC dmiC DDB_G0276617	DDB_G0276617	DDB0215355	4	1	2
Q9XXV8	Myosin-K heavy chain	myoK myoIG DDB_G0274575	DDB_G0274575	DDB0185086	13	0	3
P22237	NADH-ubiquinone oxidoreductase subunit 9 (EC 7.1.1.2)	nad9 ndufs3 noxA DDB_G0294032	DDB_G0294032	DDB0201598	5	1	4
Q86IB7	Non-transporter ABC protein	abcF3 DDB0191517	DDB_G0275637	DDB0191517	14	1	4
Q55GH7	Nucleolar protein 16	DDB0189447	DDB_G0267670	DDB0308328	3	0	6
Q55FI4	Nucleolar protein 58 (Nucleolar protein 5)	nop58 nol5 nop5 DDB_G0268098	DDB_G0268098	DDB0305289	27	2	9
Q55GI4	Nudix hydrolase domain-containing protein	DDB0216539	DDB_G0268492	DDB0216539	5	0	2
Q54MD1	Peroxisomal targeting signal 1 receptor (PTS1 receptor) (PTS1R) (Peroxin-5)	pex5 DDB_G0286033	DDB_G0286033	DDB0238048	6	0	4
Q54N44	Peter Pan-like protein	ppan DDB_G0285515	DDB_G0285515	DDB0304596	2	0	3
Q55E61	Phospholipid-transporting ATPase (EC 7.6.2.1)	DDB0190219	DDB_G0269380	DDB0234094	5	1	3
Q54JC8	Phosphoribosylformylglycinamidine synthase (FGAM synthase) (FGAMS) (EC 6.3.5.3) (Formylglycinamide ribonucleotide amidotransferase) (FGAR amidotransferase) (FGAR-AT) (Formylglycinamide ribotide amidotransferase)	purL DDB_G0288145	DDB_G0288145	DDB0230086	41	3	15
Q54JV7	PPR_long domain-containing protein	DDB0187627	DDB_G0287775	DDB0346527	16	2	6
Q55DA6	Probable 18S rRNA (guanine-N(7))-methyltransferase (EC 2.1.1.-) (Bud site selection protein 23 homolog) (Williams-Beuren syndrome chromosomal region 22 protein homolog)	DDB_G0269722	DDB_G0269722	DDB0305316	8	1	4
Q54XK0	Probable 39S ribosomal protein L27, mitochondrial (L27mt) (MRP-L27)	mrpl27 DDB_G0278889	DDB_G0278889	DDB0252561	4	3	3
Q869P0	Probable ATP-dependent RNA helicase ddx31 (EC 3.6.4.13) (DEAD box protein 31)	ddx31 DDB_G0271708	DDB_G0271708	DDB0234202	2	0	2
Q54VT4	Probable ATP-dependent RNA helicase ddx47 (EC 3.6.4.13) (DEAD box protein 47)	ddx47 DDB_G0280147	DDB_G0280147	DDB0234204	2	1	2
Q54I98	Probable cycloartenol-C-24-methyltransferase 1 (EC 2.1.1.41) (24-sterol C-methyltransferase 1) (Sterol 24-C-methyltransferase 1)	smt1 DDB_G0288907	DDB_G0288907	DDB0237965	3	0	2
Q54X04	Probable cysteine desulfurase, mitochondrial (EC 2.8.1.7)	nfs1 DDB_0232198	DDB_G0279287	DDB0232198	10	0	4
Q54M82	Probable cytochrome b-c1 complex subunit 7 (Ubiquinol-cytochrome c reductase complex subunit 7)	DDB_G0286171	DDB_G0286171	DDB0267110	7	3	3
Q557F4	Probable importin subunit alpha-A (Karyopherin subunit alpha-A)	DDB_G0273149; DDB_G0273595	DDB_G0273595	DDB0302552	14	1	6
Q54XI9	Probable inactive serine/threonine-protein kinase DDB_G0278909	DDB_G0278909	DDB_G0278909	DDB0230124	11	0	2
Q869W9	Probable polyketide synthase 16 (dipks16) (EC 2.3.1.-)	pks16 DDB_G0275069	DDB_G0275069	DDB0230068	12	1	5
Q54J48	Probable pyridoxal 5'-phosphate synthase subunit pdx2 (EC 4.3.3.6) (Pyridoxal 5'-phosphate synthase glutaminase subunit) (EC 3.5.1.2)	pdx2 DDB_G0288305	DDB_G0288305	DDB0234061	10	0	5
Q869Q8	Probable serine carboxypeptidase CPVL (EC 3.4.16.-)	cpvl DDB_G0274511	DDB_G0274511	DDB0266715	15	1	15
Q55C50	Probable U3 small nucleolar RNA-associated protein 11 (U3 snoRNA-associated protein 11)	utp11 DDB_G0270230	DDB_G0270230	DDB0237489	2	0	2
Q54Q07	Prolyl-tRNA synthetase (EC 6.1.1.15)	proS DDB0231317	DDB_G0284197	DDB0231317	6	0	3
Q8T1D4	Protein LTV1 homolog	ltv1 DDB_G0275601	DDB_G0275601	DDB0302404	12	0	5
P20054	Protein PYR1-3 [Includes: Glutamine-dependent carbamoyl-phosphate synthase (EC 6.3.5.5); Aspartate carbamoyltransferase (EC 2.1.3.2); Dihydroorotase (EC 3.5.2.3)]	pyr1-3 DDB_G0276335	DDB_G0276335	DDB0201646	18	1	5
Q55DE2	Protein SDA1 homolog (SDA1 domain-containing protein 1 homolog)	sdad1 DDB_G0269688	DDB_G0269688	DDB0266533	2	0	2
Q553U6	Putative actin-22	act22 DDB_G0275023	DDB_G0275023	DDB0220460	363	116	0
P54644	RAC family serine/threonine-protein kinase homolog (EC 2.7.11.1)	pkbA akt dagA DDB_G0268620	DDB_G0268620	DDB0191195	4	0	3
P32253	Ras-like protein rasC (EC 3.6.5.2)	rasC DDB_G0281385	DDB_G0281385	DDB0214827	8	2	1
P34139	Ras-related protein Rab-1A	rab1A rabA DDB_G0283757	DDB_G0283757	DDB0191476	9	0	3
P34140	Ras-related protein Rab-1B	rab1B DDB_G0277867	DDB_G0277867	DDB0214820	5	0	2
Q54NU2	Ras-related protein Rab-1D	rab1D DDB_G0284985	DDB_G0284985	DDB0229398	6	1	3
Q86JP3	Ras-related protein Rab-5A	rab5A DDB_G0271984	DDB_G0271984	DDB0229401	14	1	8
P34143	Ras-related protein RabC	rabC DDB_G0271736	DDB_G0271736	DDB0185061	4	2	0
P34149	Rho-related protein racC	racC DDB_G0293526	DDB_G0293526	DDB0201659	15	2	0
Q23862	Rho-related protein racE	racE DDB_G0280975	DDB_G0280975	DDB0214825	7	2	2
O21035	Ribosomal protein S14, mitochondrial (MRP-S14) (S14mt)	mrps14 rps14 DDB_G0294062	DDB_G0294062	DDB0201612	3	2	4
Q23887	Ribosomal protein S7, mitochondrial (MRP-S7) (S7mt)	mrps7 rps7 DDB_G0294072	DDB_G0294072	DDB0201604	18	0	4
Q54WY5	Ribosomal RNA processing protein 1 homolog (RRP1-like protein)	rrp1 DDB_G0279321	DDB_G0279321	DDB0308718	9	2	0
Q54CP1	Ribosomal RNA-processing protein 8 (EC 2.1.1.-)	rrp8 DDB_G0292960	DDB_G0292960	DDB0347073	9	0	4
Q54GH8	Ribosomal_L30 domain-containing protein	DDB0188747	DDB_G0290147	DDB0346546	3	3	2
Q54H40	RING-type domain-containing protein	DDB0188541	DDB_G0289719	DDB0306815	4	0	4
Q54YF5	RNA polymerase I subunit	rpa12 DDB0220615	DDB_G0278263	DDB0220615	3	0	2
Q55ER7	RNA-binding region RNP-1 domain-containing protein	DDB_G0268988	DDB_G0268988	DDB0349495	2	0	7
Q86H55	RRM domain-containing protein	DDB_G0275885	DDB_G0275885	DDB0349481	12	2	7
Q55GM5	rRNA-processing protein FCF1 homolog	fcf1 DDB_G0267606	DDB_G0267606	DDB0237574	3	0	2
Q553T0	SAM_MT_ERG6_SMT domain-containing protein	DDB0202574	DDB_G0275359	DDB0307261	8	2	3
Q54TL4	SAM_MT_RSMB_NOP domain-containing protein	DDB0204605	DDB_G0281685	DDB0237575	21	3	13
Q55G09	SAM_MT_RSMB_NOP domain-containing protein	DDB0189607	DDB_G0267872	DDB0233075	3	0	2
Q54LI8	SAP DNA-binding domain-containing protein	DDB0220665	DDB_G0286619	DDB0220665	2	0	4
Q54QR0	SCD domain-containing protein	DDB0185626	DDB_G0283681	DDB0238657	6	0	3
Q55FL5	Serine palmitoyltransferase 1 (EC 2.3.1.50) (Long chain base biosynthesis protein 1) (LCB 1) (Serine-palmitoyl-CoA transferase 1) (SPT 1) (SPT1)	sptA DDB_G0268056	DDB_G0268056	DDB0232040	42	3	13
Q1ZXE8	Signal recognition particle subunit SRP68 (Signal recognition particle 68 kDa protein homolog)	srp68 DDB_G0285821	DDB_G0285821	DDB0232383	3	0	2
Q9U3X4	Succinate dehydrogenase [ubiquinone] flavoprotein subunit, mitochondrial (EC 1.3.5.1) (Flavoprotein subunit of complex II) (FP)	sdhA DDB_G0280535	DDB_G0280535	DDB0214886	30	5	11
Q55CC2	Succinate dehydrogenase [ubiquinone] iron-sulfur subunit, mitochondrial (EC 1.3.5.1) (Iron-sulfur subunit of complex II) (Ip)	sdhB DDB_G0270120	DDB_G0270120	DDB0231383	6	0	2
P36967	Succinate--CoA ligase [ADP/GDP-forming] subunit alpha, mitochondrial (EC 6.2.1.4) (EC 6.2.1.5) (Succinyl-CoA synthetase subunit alpha) (SCS-alpha) (p36)	scsA DDB_G0289325	DDB_G0289325	DDB0191520	2	3	1
Q54G38	Surfeit locus protein 6 homolog	surf6 DDB_G0290425	DDB_G0290425	DDB0306696	8	1	2
Q55BM4	T-complex protein 1 subunit alpha (TCP-1-alpha) (CCT-alpha) (DdTcp-1)	tcp1 DDB_G0269190	DDB_G0269190	DDB0191128	10	0	3
Q54DH8	Transcription initiation factor TFIID subunit 1	taf1 TFIID1 DDB_G0292242	DDB_G0292242	DDB0220687	10	0	5
Q54LE9	Ubiquinone biosynthesis protein	DDB0187087	DDB_G0286673	DDB0309096	8	0	8
Q54CF7	Uncharacterized protein	DDB0191714	DDB_G0293014	DDB0305644	4	0	4
Q54DG6	Uncharacterized protein	DDB0184302	DDB_G0292286	DDB0347093	3	0	2
Q54DV7	Uncharacterized protein	DDB0184159	DDB_G0292010	DDB0308219	31	0	9
Q54G35	Uncharacterized protein	DDB0219560	DDB_G0290457	DDB0219560	4	1	2
Q54IW4	Uncharacterized protein	DDB0219348	DDB_G0288477	DDB0306441	4	2	0
Q54MN5	Uncharacterized protein	DDB0186703	DDB_G0285825	DDB0309078	5	1	2
Q54UC5	Uncharacterized protein	DDB_G0281309	DDB_G0281309	DDB0305758	2	0	2
Q54UU7	Uncharacterized protein	DDB0204742	DDB_G0280803	DDB0305891	7	0	6
Q54W91	Uncharacterized protein	DDB0206310	DDB_G0279821	DDB0306940	9	2	6
Q54WG7	Uncharacterized protein	DDB0205972	DDB_G0279665	DDB0306936	4	0	2
Q551D7	Uncharacterized protein	DDB0202973	DDB_G0276627	DDB0307596	6	1	7
Q552C9	Uncharacterized protein	DDB0203501	DDB_G0276189	DDB0308659	9	0	14
Q55BC8	Uncharacterized protein	DDB0202825	DDB_G0271272	DDB0237490	17	1	2
Q55CN3	Uncharacterized protein	DDB0190716	DDB_G0269986	DDB0346783	21	2	3
Q55G08	Uncharacterized protein	DDB0216560	DDB_G0268534	DDB0307397	9	1	4
Q55GD7	Uncharacterized protein	DDB0189485	DDB_G0267712	DDB0306487	6	0	3
Q75JC0	Uncharacterized protein	DDB0216915	DDB_G0271816	DDB0307132	4	0	2
Q86H83	Uncharacterized protein	DDB0217676	DDB_G0275829	DDB0308397	5	2	5
Q86JL1	Uncharacterized protein	DDB_G0272140	DDB_G0272140	DDB0232256	7	1	3
Q86K57	Uncharacterized protein	DDB0169117	DDB_G0277231	DDB0233205	8	0	6
Q54LT2	Uricase (EC 1.7.3.3) (Urate oxidase)	uox DDB_G0286427	DDB_G0286427	DDB0231470	3	0	2
Q8T154	Uridine-cytidine kinase B (EC 2.7.1.48) (Cytidine monophosphokinase B) (Uridine monophosphokinase B)	udkB DDB_G0274559	DDB_G0274559	DDB0230208	7	1	3
Q54E04	Vacuolar proton translocating ATPase 100 kDa subunit (Clathrin-coated vesicle/synaptic vesicle proton pump 100 kDa subunit) (Vacuolar ATPase transmembrane subunit)	vatM DDB_G0291858	DDB_G0291858	DDB0216215	4	2	0
P54641	V-type proton ATPase subunit d (V-ATPase subunit d) (DVA41) (V-ATPase 41 kDa accessory protein) (Vacuolar proton pump subunit d)	vatD-1 DDB_G0273071; vatD-2 DDB_G0273657	DDB_G0273657	DDB0304844	7	3	4
Q54FW9	WD repeat-containing protein DDB_G0290555	DDB_G0290555	DDB_G0290555	DDB0304570	27	1	25

## Sheet: Starvation
Unitprot ID	Protein Name	Gene Name	dictyBase Gene ID	dictyBase Protein ID	TSC-Rep1	TSC-Rep2	TSC-Rep3
Q54JM5	26S proteasome non-ATPase regulatory subunit 1	psmD1 DDB_G0287953	DDB_G0287953	DDB0232977	4	3	0
Q1ZXD3	26S proteasome non-ATPase regulatory subunit 3 (26S proteasome regulatory subunit RPN3)	psmD3 DDB_G0288621	DDB_G0288621	DDB0232980	6	3	0
Q54YK4	39S ribosomal protein L52, mitochondrial	DDB0204495	DDB_G0278195	DDB0307894	2	2	0
Q54PX9	40S ribosomal protein S12	rps12 DDB_G0284237	DDB_G0284237	DDB0230044	4	5	0
P22683	60S acidic ribosomal protein P2	rplp2 DDB_G0283393	DDB_G0283393	DDB0191484	10	2	0
Q54GX7	Actin-10	act10 DDB_G0289811	DDB_G0289811	DDB0220457	852	440	0
Q54LF1	Acyl-coenzyme A oxidase	DDB_G0286669	DDB_G0286669	DDB0234144	2	2	0
P10819	Adenosylhomocysteinase (AdoHcyase) (EC 3.3.1.1) (S-adenosyl-L-homocysteine hydrolase)	sahA DDB_G0267418	DDB_G0267418	DDB0191108	2	2	0
P05095	Alpha-actinin A (Actin-binding protein A) (F-actin cross-linking protein)	abpA actnA DDB_G0268632	DDB_G0268632	DDB0191133	14	2	0
P24639	Annexin A7 (Annexin VII) (Annexin-7) (Synexin)	nxnA ann7 DDB_G0269160	DDB_G0269160	DDB0191502, DDB0232009	53	26	0
Q55GS5	Arf-GAP domain-containing protein	DDB0189354	DDB_G0267538	DDB0233662	4	3	0
Q8SSP5	Arf-GAP domain-containing protein	DDB0167328	DDB_G0275603	DDB0233654	11	5	0
Q55DE7	Ataxin-2 homolog	atxn2 DDB_G0269682	DDB_G0269682	DDB0237977	10	2	0
Q54TZ0	Bromodomain-containing protein	DDB0220704	DDB_G0281521	DDB0220704	4	2	0
Q54MC2	BTB domain-containing protein	DDB0186788	DDB_G0286045	DDB0238662	6	6	0
Q54IS0	Bystin	bysl DDB_G0288565	DDB_G0288565	DDB0266395	2	3	0
Q55E97	C2 domain-containing protein	DDB0190183	DDB_G0269334	DDB0304643	20	11	0
P54653	Calcium-binding protein 2	cbp2 cbpC DDB_G0267456	DDB_G0267456	DDB0191196	10	3	0
Q9GYD9	Calcium-binding protein 4b	cbpD2 DDB_G0283083	DDB_G0283083	DDB0191416, DDB0229396	24	13	0
P42529	Calcium-binding protein A (Calcium-binding protein 1)	cbpA cbp1 cbpB DDB_G0276759	DDB_G0276759	DDB0185026	17	7	0
Q869S9	Calcium-binding protein E (Calcium-binding protein 5)	cbpE cbp5 DDB_G0274099	DDB_G0274099	DDB0185183	4	2	0
P35085	Calcium-binding protein P	cbpP cbpA DDB_G0277909	DDB_G0277909	DDB0214957	20	13	0
P54670	Calfumirin-1 (CAF-1)	cafA caf-1 DDB_G0277827	DDB_G0277827	DDB0214954	10	2	0
P19198	cAMP-binding protein 1 (CABP-1)	capA-1 cabP1 DDB_G0272560; capA-2 cabP1 DDB_G0274023	DDB_G0274023	DDB0266498, DDB0266499	13	3	0
P34122	cAMP-binding protein 2 (CABP-2) (CABP1-related protein p31/p34)	capB DDB_G0277501	DDB_G0277501	DDB0185023, DDB0233889	16	3	0
P90532	Cell division cycle protein 48	cdcD DDB0191154	DDB_G0288065	DDB0191154	6	2	0
O96552	Charged multivesicular body protein 1 (Developmental gene 1118 protein) (Vacuolar protein-sorting-associated protein 46)	chmp1 DG1118 vps46 DDB_G0267394	DDB_G0267394	DDB0191317	2	2	0
P25870	Clathrin heavy chain	chcA DDB_G0277221	DDB_G0277221	DDB0185029	3	2	0
Q54HG2	Cortexillin-1 (Cortexillin I)	ctxA DDB_G0289483	DDB_G0289483	DDB0191103	5	4	0
Q550R2	Cortexillin-2 (Cortexillin II)	ctxB DDB_G0276893	DDB_G0276893	DDB0185031	3	4	0
Q54GD2	CTP_transf_like domain-containing protein	DDB0188793	DDB_G0290229	DDB0231750	19	17	1
Q55F76	DDT domain-containing protein	DDB0216396	DDB_G0268224	DDB0216396	2	2	0
Q54HP3	Developmentally-regulated GTP-binding protein 1 homolog (DRG-1)	drg1 DDB_G0289317	DDB_G0289317	DDB0305721	5	4	0
Q54XT5	DIS3-like exonuclease 2 (EC 3.1.13.-)	DDB0206173	DDB_G0278757	DDB0307968	17	3	0
B0M0P5	DNA damage-binding protein 1 (DNA repair protein E) (UV-damaged DNA-binding protein 1)	repE ddb1 DDB_G0286013	DDB_G0286013	DDB0191144	4	2	0
Q54RC3	DNA topoisomerase 1 (EC 5.6.2.1) (DNA topoisomerase I)	top1 DDB_G0283205	DDB_G0283205	DDB0234191	6	5	0
Q54Y50	ENTH domain-containing protein	DDB0218102	DDB_G0278685	DDB0235311	3	6	0
Q54EH1	Epsin	epnA DDB_G0291512	DDB_G0291512	DDB0266727	2	4	0
Q54CC5	Eukaryotic translation initiation factor 3 subunit E (eIF3e) (Eukaryotic translation initiation factor 3 subunit 6)	eif3E eif3s6 DDB_G0293052	DDB_G0293052	DDB0233925	3	4	0
Q54C49	Eukaryotic translation initiation factor 3 subunit F (eIF3f) (Eukaryotic translation initiation factor 3 subunit 5)	eif3f eif3s5 DDB_G0293254	DDB_G0293254	DDB0233924	5	2	0
Q54MT0	Eukaryotic translation initiation factor 3 subunit I (eIF3i) (Eukaryotic translation initiation factor 3 subunit 2) (eIF-3-beta)	eif3I eif3s2 DDB_G0285683	DDB_G0285683	DDB0233910	3	4	0
Q54KZ8	Eukaryotic translation initiation factor 3 subunit M (eIF3m)	eif3m DDB_G0287005	DDB_G0287005	DDB0238518	6	9	0
Q553R3	Eukaryotic translation initiation factor 4 gamma (eIF-4-gamma)	eif4g DDB_G0275395	DDB_G0275395	DDB0234257	2	2	0
P13651	Eukaryotic translation initiation factor 5A (eIF-5A) (eIF-4D)	eif5a eifE DDB_G0284861	DDB_G0284861	DDB0191442	3	4	0
P42525	Extracellular signal-regulated kinase 1 (ERK1) (EC 2.7.11.24) (MAP kinase 1)	erkA erk1 DDB_G0286353	DDB_G0286353	DDB0201635	2	3	0
Q54G21	FK506-binding protein 5 (EC 5.2.1.8) (Peptidyl-prolyl cis-trans isomerase) (PPIase) (Rotamase)	fkbp5 DDB_G0290433	DDB_G0290433	DDB0233865	6	5	0
Q75JZ1	GATA zinc finger domain-containing protein 3	gtaC DDB_G0277589	DDB_G0277589	DDB0220470	7	5	0
Q54GS8	General transcription factor 3C polypeptide 5 (TF3C-epsilon) (Transcription factor IIIC subunit epsilon)	gtf3c5 tfiiic5 DDB_G0289935	DDB_G0289935	DDB0231091	4	2	0
P16051	Guanine nucleotide-binding protein alpha-2 subunit (G alpha-2)	gpaB DDB_G0276267	DDB_G0276267	DDB0191327	5	4	0
P36408	Guanine nucleotide-binding protein subunit beta	gpbA DDB_G0277143	DDB_G0277143	DDB0252679	6	6	0
Q54WZ1	GYF domain-containing protein	DDB0205713	DDB_G0279309	DDB0305076	21	11	0
Q54LA5	Histone H2A.z	H2AZ DDB_G0286747	DDB_G0286747	DDB0216302	2	2	0
Q557C9	Homeobox protein 5 (DdHbx-5)	hbx5-1 DDB_G0273127; hbx5-2 DDB_G0273645	DDB_G0273645	DDB0266662	3	2	0
Q54QQ0	Inosine-5'-monophosphate dehydrogenase (IMP dehydrogenase) (IMPD) (IMPDH) (EC 1.1.1.205)	impdh guaB DDB_G0283701	DDB_G0283701	DDB0230098	23	15	0
Q8T135	Kinesin-related protein 5 (Kinesin family member 5) (Kinesin-1)	kif5 kin5 DDB_G0276369	DDB_G0276369	DDB0185205	10	6	0
Q54UU6	KRR1 small subunit processome component homolog (KRR-R motif-containing protein 1)	krr1 DDB_G0280805	DDB_G0280805	DDB0305754	2	2	0
O60952	LIM domain-containing protein E (DdLim)	limE crp DDB_G0279415	DDB_G0279415	DDB0214939	4	2	0
Q54YV4	Lon protease homolog, mitochondrial 1 (EC 3.4.21.53)	DDB_G0278063	DDB_G0278063	DDB0235386	11	6	0
Q550C8	Lon protease homolog, mitochondrial 2 (EC 3.4.21.53)	DDB_0217928 DDB_G0277307	DDB_G0277307	DDB0304635	7	5	0
Q9BKJ9	Lysosome membrane protein 2-B (Lysosome membrane protein II-2) (LIMP II-2)	lmpB DDB_G0287035	DDB_G0287035	DDB0191189	26	4	0
P34118	Major vault protein alpha (MVP-alpha)	mvpA DDB_G0269156	DDB_G0269156	DDB0191259	9	3	0
P54659	Major vault protein beta (MVP-beta)	mvpB DDB_G0291127	DDB_G0291127	DDB0191337	11	4	0
Q54PB2	Multiple RNA-binding domain-containing protein 1 (RNA-binding motif protein 19 homolog) (RNA-binding protein 19 homolog)	mrd1 rbm19 DDB_G0284663	DDB_G0284663	DDB0233347	3	3	0
Q54HX6	Myb-like protein I	mybI DDB_G0289151	DDB_G0289151	DDB0233332	19	7	0
P90648	Myosin heavy chain kinase B (MHCK-B) (EC 2.7.11.7)	mhkB mhckB DDB_G0289115	DDB_G0289115	DDB0191333	7	6	0
Q55FI4	Nucleolar protein 58 (Nucleolar protein 5)	nop58 nol5 nop5 DDB_G0268098	DDB_G0268098	DDB0305289	10	8	0
Q8MPQ7	Oxysterol-binding protein 1 (OSBPa)	osbA DDB_G0280053	DDB_G0280053	DDB0214942	3	2	0
Q54E19	PARP-type domain-containing protein	DDB0184103	DDB_G0291872	DDB0232927	6	3	0
Q95YL5	Penta-EF hand domain-containing protein 1 (Apoptosis-linked gene 2 protein homolog A) (Dd-ALG-2a) (DdPEF-1)	pefA alg2A DDB_G0291081	DDB_G0291081	DDB0191092	18	5	1
Q55AN8	PH and Rap-GAP domain-containing protein DDB_G0271806	DDB_G0271806	DDB_G0271806	DDB0229869	5	4	0
Q86IV4	PH domain-containing protein DDB_G0274775	DDB_G0274775	DDB_G0274775	DDB0233285	8	2	0
Q1ZXP1	PHD zinc finger-containing protein	DDB_G0271886	DDB_G0271886	DDB0233067	4	2	0
Q54IG1	PlsC domain-containing protein	DDB0219382	DDB_G0288863	DDB0306659	2	2	0
Q54BM2	Polyadenylate-binding protein 1-A (PABP-1-A) (Poly(A)-binding protein, cytoplasmic 1-A)	pabpc1A DDB_G0293558	DDB_G0293558	DDB0233359	21	13	0
Q7KWK5	Pre-mRNA-processing factor 19 (EC 2.3.2.27) (PRP19/PSO4 homolog) (RING-type E3 ubiquitin transferase PRP19)	prp19 DDB_G0276803	DDB_G0276803	DDB0233121	2	3	0
Q8T295	Pre-mRNA-processing-splicing factor 8 homolog (Splicing factor Prp8)	prpf8 prp8 DDB_G0274229	DDB_G0274229	DDB0233128	5	3	0
Q54CE0	Probable ATP-dependent RNA helicase ddx17 (EC 3.6.4.13) (DEAD box protein 17)	ddx17 DDB_G0293168	DDB_G0293168	DDB0233431	12	13	0
Q54QS3	Probable ATP-dependent RNA helicase ddx3 (EC 3.6.4.13) (DEAD box protein 3)	ddx3 DDB_G0283661	DDB_G0283661	DDB0233447	16	9	0
Q556M5	Probable cytochrome P450 508A1 (EC 1.14.-.-)	cyp508A1-1 DDB_G0273045; cyp508A1-2 DDB_G0273943	DDB_G0273943	DDB0238836	2	3	0
Q54SD4	Probable histone-binding protein rbbD	rbbD DDB_G0282529	DDB_G0282529	DDB0232003	3	3	0
Q55GE2	Probable mitochondrial 2-oxodicarboxylate carrier (Solute carrier family 25 member 21)	mcfT slc25a21 DDB_G0267704	DDB_G0267704	DDB0234109	2	3	0
Q54E21	Probable replication factor C subunit 2 (Activator 1 subunit 2)	rfc2 DDB_G0291868	DDB_G0291868	DDB0232231	4	2	0
Q54MD4	Probable replication factor C subunit 4 (Activator 1 subunit 4)	rfc4 DDB_G0286027	DDB_G0286027	DDB0232233	4	6	0
Q54ST4	Probable replication factor C subunit 5 (Activator 1 subunit 5)	rfc5 DDB_G0282235	DDB_G0282235	DDB0232229	3	8	0
Q54T59	Protein transport protein SEC23	sec23 DDB_G0281985	DDB_G0281985	DDB0235163	11	6	0
Q54IS5	PUM-HD domain-containing protein	DDB0187989	DDB_G0288551	DDB0238675	8	3	0
Q95ZG5	Putative RNase III (Putative RNaseIII)	DrnA drnA DDB0217451 DDB0220441	DDB_G0274077	DDB0238743	6	4	0
Q54JK5	Putative uncharacterized protein DDB_G0287991	DDB_G0287991	DDB_G0287991	DDB0307948	6	3	0
Q54EQ9	Putative uncharacterized protein DDB_G0291608	DDB_G0291608	DDB_G0291608	DDB0349091	10	6	0
Q54IL7	Pyrroline-5-carboxylate reductase 1 (P5C reductase 1) (P5CR 1) (EC 1.5.1.2)	pycr1 DDB_G0288671	DDB_G0288671	DDB0232206	6	7	0
Q553D3	Rac guanine nucleotide exchange factor JJ (RacGEF JJ)	gxcJJ DDB_G0275679	DDB_G0275679	DDB0233356	16	10	0
Q54K32	Ras GTPase-activating-like protein rgaA (DGAP1) (Developmental gene 1029 protein)	rgaA DG1029 rasGAP1 DDB_G0287585	DDB_G0287585	DDB0191437	3	4	0
Q86A72	Recoverin family protein DDB_G0274781	DDB_G0274781	DDB_G0274781	DDB0237510	7	2	0
Q556I3	RGS domain-containing protein	DDB0217098 DDB0217433	DDB_G0273033	DDB0305659	7	2	0
Q550W5	Rhodanese domain-containing protein	DDB0217857	DDB_G0277009	DDB0307328	7	2	0
B0G128	RNA-binding region RNP-1 domain-containing protein	DDB_G0279539	DDB_G0279539	DDB0234241	15	12	0
Q54B40	RRM domain-containing protein	DDB0192199	DDB_G0293924	DDB0346657	7	4	1
Q54CU2	RRM domain-containing protein	DDB0184531	DDB_G0292698	DDB0233351	15	3	0
Q76NT0	rRNA methyltransferase 1, mitochondrial (EC 2.1.1.-) (rRNA (guanosine-2'-O)-methyltransferase)	mrm1 DDB_G0277479	DDB_G0277479	DDB0307627	2	2	0
Q55FL5	Serine palmitoyltransferase 1 (EC 2.3.1.50) (Long chain base biosynthesis protein 1) (LCB 1) (Serine-palmitoyl-CoA transferase 1) (SPT 1) (SPT1)	sptA DDB_G0268056	DDB_G0268056	DDB0232040	8	8	0
Q7YSW8	Serine/threonine-protein phosphatase 2B catalytic subunit (EC 3.1.3.16) (Calcineurin subunit A)	canA DDB_G0276883	DDB_G0276883	DDB0185021	13	2	0
P10733	Severin	sevA DDB_G0289327	DDB_G0289327	DDB0232954	38	18	0
Q555L8	SH3 and F-BAR domain-containing protein DDB_G0274695	DDB_G0274695	DDB_G0274695	DDB0266841	2	4	0
Q54V57	SP-RING-type domain-containing protein	DDB0206068	DDB_G0280603	DDB0305431	5	3	0
Q54R91	Suf domain-containing protein	DDB0185449	DDB_G0283307	DDB0233547	2	3	0
P0CE94	Talin-A (Filopodin)	talA DDB_G0290481	DDB_G0290481	DDB0305711	47	16	0
Q54GH3	Target of Myb protein 1 (DdTom1)	tom1 DDB_G0290163	DDB_G0290163	DDB0232160	5	2	0
Q54KD0	TPR repeat-containing protein DDB_G0287407	DDB_G0287407	DDB_G0287407	DDB0232091	11	9	1
Q54YB5	Transcription factor IIIC-gamma subunit	TFIIIC3 DDB0231090	DDB_G0278321	DDB0231090	5	3	0
C7G081	Transcription initiation factor TFIID subunit 2	taf2 DDB_G0292724	DDB_G0292724	DDB0304679	2	3	0
Q54Y98	Transformer-2 protein homolog	tra2 DDB_G0278349	DDB_G0278349	DDB0233352	9	2	0
Q54RX6	Translationally-controlled tumor protein homolog 1 (TCTP 1)	DDB_G0282853	DDB_G0282853	DDB0305046	2	2	0
O21034	Uncharacterized mitochondrial protein 30 (ORF188)	DidioMp30 DDB_G0294064	DDB_G0294064	DDB0201611	3	2	0
Q54BJ4	Uncharacterized protein	DDB0192033	DDB_G0293596	DDB0306805	5	12	0
Q54EJ3	Uncharacterized protein	DDB0183926	DDB_G0291486	DDB0233674	5	4	0
Q54EL0	Uncharacterized protein	DDB0183910	DDB_G0291464	DDB0306729	9	5	0
Q54FX9	Uncharacterized protein	DDB0188942	DDB_G0290541	DDB0306699	10	4	0
Q54GR0	Uncharacterized protein	DDB0188671	DDB_G0289987	DDB0306683	19	7	0
Q54H66	Uncharacterized protein	DDB_G0289679	DDB_G0289679	DDB0306677	2	2	0
Q54HE3	Uncharacterized protein	DDB0188462	DDB_G0289513	DDB0233023	15	4	0
Q54L26	Uncharacterized protein	DDB0187202	DDB_G0286941	DDB0306465	4	3	0
Q54PQ6	Uncharacterized protein	DDB0185982	DDB_G0284383	DDB0307054	7	4	0
Q54Q30	Uncharacterized protein	DDB0218582	DDB_G0284167	DDB0233340	16	5	0
Q54Q32	Uncharacterized protein	DDB0185860	DDB_G0284115	DDB0308484	5	4	0
Q54RC0	Uncharacterized protein	DDB0218473	DDB_G0283327	DDB0233660	13	3	0
Q54WK3	Uncharacterized protein	DDB0205863	DDB_G0279587	DDB0308731	2	2	0
Q54WX7	Uncharacterized protein	DDB0205727	DDB_G0279337	DDB0308244	15	2	0
Q54XR6	Uncharacterized protein	DDB0206193	DDB_G0278789	DDB0233610	0	1	2
Q54YA6	Uncharacterized protein	DDB0205381	DDB_G0278333	DDB0307892	79	60	0
Q54Z72	Uncharacterized protein	sec24l DDB_G0277797	DDB_G0277797	DDB0235166	33	5	0
Q551A9	Uncharacterized protein	DDB0202949	DDB_G0276681	DDB0306860	7	4	0
Q555M9	Uncharacterized protein	DDB0217510	DDB_G0274847	DDB0305227	4	2	0
Q55D98	Uncharacterized protein	DDB0190510	DDB_G0269732	DDB0307690	6	3	0
Q55ED3	Uncharacterized protein	DDB0190151	DDB_G0269286	DDB0306565	13	4	0
Q55F70	Uncharacterized protein	DDB0189883	DDB_G0268236	DDB0306536	34	16	0
Q869Z1	Uncharacterized protein	DDB0217640	DDB_G0275313	DDB0233740	4	2	0
Q86I43	Uncharacterized protein DDB_G0275161	DDB_G0275161	DDB_G0275161	DDB0238386	3	9	0
Q54VP7	Uncharacterized protein DDB_G0280211	DDB_G0280211	DDB_G0280211	DDB0308252	3	2	0
Q54VI5	Uncharacterized protein DDB_G0280315	DDB_G0280315	DDB_G0280315	DDB0308253	3	2	0
Q54LW6	Uncharacterized protein DDB_G0286463	DDB_G0286463	DDB_G0286463	DDB0305137	8	3	0
Q54IN6	Uncharacterized protein DDB_G0288629	DDB_G0288629	DDB_G0288629	DDB0306655	5	1	2
Q54SG3	Uncharacterized transmembrane protein DDB_G0282483	DDB_G0282483	DDB_G0282483	DDB0308399	7	4	0
Q55C17	Very-long-chain enoyl-CoA reductase (EC 1.3.1.93) (Synaptic glycoprotein SC2-like protein) (Trans-2,3-enoyl-CoA reductase) (TER)	gpsn2 DDB_G0270270	DDB_G0270270	DDB0237530	2	2	0
C7G046	von Willebrand factor A domain-containing protein DDB_G0286969	DDB_G0286969	DDB_G0286969	DDB0252861	4	6	0
O00780	V-type proton ATPase subunit E (V-ATPase subunit E) (Vacuolar proton pump subunit E)	vatE DDB_G0275701	DDB_G0275701	DDB0185070	6	4	1
Q54HK5	VWFA domain-containing protein	DDB0188399	DDB_G0289397	DDB0306670	20	16	0
Q54DA5	Zinc finger CCCH domain-containing protein 15 homolog	DDB_G0292410	DDB_G0292410	DDB0237482	3	2	0
