# Supplementary material for: A Proteomics Analysis of Calmodulin-Binding Proteins in Dictyostelium discoideum during the Transition from Unicellular Growth to Multicellular Development
Source: Int J Mol Sci. 2021 Feb 9;22(4):1722. doi: 10.3390/ijms22041722 (PMC7915506; doi:10.3390/ijms22041722)
Supplement: Supplementary file 1 [file ijms-22-01722-s001.zip › Table S3.xlsx]

## Sheet: Growth-Bio process
GOID	Term	P-value	Uncorrected P-value	Number of genes	Annotated genes
GO:0008152	metabolic process	7.81736e-34	7.4239e-37	337	DDB_G0267416, DDB_G0267436, DDB_G0267572, DDB_G0267606, DDB_G0267796, DDB_G0267872, DDB_G0268020, DDB_G0268056, DDB_G0268080, DDB_G0268302, DDB_G0268620, DDB_G0268868, DDB_G0269122, DDB_G0269134, DDB_G0269146, DDB_G0269312, DDB_G0269640, DDB_G0269642, DDB_G0269722, DDB_G0269756, DDB_G0269762, DDB_G0269878, DDB_G0269916, DDB_G0269966, DDB_G0270042, DDB_G0270120, DDB_G0270230, DDB_G0270316, DDB_G02…
GO:0010467	gene expression	1.00898e-58	9.58192e-62	231	DDB_G0267416, DDB_G0267436, DDB_G0267572, DDB_G0267606, DDB_G0267796, DDB_G0267872, DDB_G0268302, DDB_G0268868, DDB_G0269134, DDB_G0269146, DDB_G0269312, DDB_G0269640, DDB_G0269642, DDB_G0269722, DDB_G0269762, DDB_G0269878, DDB_G0270042, DDB_G0270230, DDB_G0270316, DDB_G0270424, DDB_G0271272, DDB_G0271298, DDB_G0271668, DDB_G0271862, DDB_G0271976, DDB_G0271998, DDB_G0272076, DDB_G0272078, DDB_G02…
GO:0009058	biosynthetic process	2.07188e-48	1.9676e-51	217	DDB_G0267416, DDB_G0267436, DDB_G0268056, DDB_G0268080, DDB_G0268302, DDB_G0269122, DDB_G0269134, DDB_G0269146, DDB_G0269640, DDB_G0269762, DDB_G0269916, DDB_G0269966, DDB_G0270316, DDB_G0270424, DDB_G0271272, DDB_G0271298, DDB_G0271630, DDB_G0271668, DDB_G0271862, DDB_G0271976, DDB_G0272076, DDB_G0272078, DDB_G0272250, DDB_G0272266, DDB_G0272308, DDB_G0272350, DDB_G0272789, DDB_G0272825, DDB_G02…
GO:0006412	translation	4.5582e-57	4.32878e-60	143	DDB_G0267436, DDB_G0268302, DDB_G0269134, DDB_G0269146, DDB_G0269640, DDB_G0269762, DDB_G0270316, DDB_G0270424, DDB_G0271298, DDB_G0271668, DDB_G0271862, DDB_G0271976, DDB_G0272076, DDB_G0272078, DDB_G0272250, DDB_G0272308, DDB_G0272789, DDB_G0272825, DDB_G0273555, DDB_G0273743, DDB_G0273771, DDB_G0273983, DDB_G0274113, DDB_G0274627, DDB_G0274959, DDB_G0275045, DDB_G0275263, DDB_G0275473, DDB_G02…
GO:0050896	response to stimulus	0.00173156	1.6444e-06	98	DDB_G0267374, DDB_G0267400, DDB_G0267402, DDB_G0267436, DDB_G0267454, DDB_G0268020, DDB_G0268620, DDB_G0269134, DDB_G0269138, DDB_G0269144, DDB_G0269196, DDB_G0269916, DDB_G0269966, DDB_G0270316, DDB_G0270838, DDB_G0272104, DDB_G0272106, DDB_G0272819, DDB_G0273611, DDB_G0273623, DDB_G0273737, DDB_G0273885, DDB_G0273919, DDB_G0274575, DDB_G0274595, DDB_G0274627, DDB_G0274859, DDB_G0275023, DDB_G02…
GO:0042254	ribosome biogenesis	1.18989e-59	1.13e-62	86	DDB_G0267572, DDB_G0267606, DDB_G0267670, DDB_G0267872, DDB_G0268098, DDB_G0268868, DDB_G0269312, DDB_G0269642, DDB_G0269688, DDB_G0269722, DDB_G0269878, DDB_G0270230, DDB_G0270316, DDB_G0270424, DDB_G0271708, DDB_G0271998, DDB_G0272789, DDB_G0274325, DDB_G0274521, DDB_G0275073, DDB_G0275601, DDB_G0275885, DDB_G0276255, DDB_G0276441, DDB_G0276493, DDB_G0276871, DDB_G0277629, DDB_G0277635, DDB_G02…
GO:0006396	RNA processing	8.652e-10	8.21652e-13	62	DDB_G0267572, DDB_G0267606, DDB_G0267796, DDB_G0267872, DDB_G0268868, DDB_G0269312, DDB_G0269642, DDB_G0269722, DDB_G0269878, DDB_G0270042, DDB_G0270230, DDB_G0271998, DDB_G0274325, DDB_G0274521, DDB_G0275073, DDB_G0275885, DDB_G0275919, DDB_G0276255, DDB_G0276441, DDB_G0276493, DDB_G0276871, DDB_G0277629, DDB_G0279013, DDB_G0279245, DDB_G0279321, DDB_G0279821, DDB_G0279903, DDB_G0280147, DDB_G02…
GO:0042221	response to chemical	1.79584e-06	1.70545e-09	53	DDB_G0267402, DDB_G0267436, DDB_G0267454, DDB_G0268020, DDB_G0268620, DDB_G0269134, DDB_G0269144, DDB_G0269916, DDB_G0270838, DDB_G0272106, DDB_G0273885, DDB_G0273919, DDB_G0274575, DDB_G0274595, DDB_G0274859, DDB_G0275023, DDB_G0275447, DDB_G0276077, DDB_G0276445, DDB_G0276617, DDB_G0277183, DDB_G0277349, DDB_G0278741, DDB_G0279407, DDB_G0279903, DDB_G0280039, DDB_G0280887, DDB_G0280975, DDB_G02…
GO:0007010	cytoskeleton organization	1.54269e-11	1.46505e-14	52	DDB_G0267374, DDB_G0268620, DDB_G0269102, DDB_G0269134, DDB_G0269138, DDB_G0269196, DDB_G0269688, DDB_G0272104, DDB_G0272106, DDB_G0272112, DDB_G0272825, DDB_G0273885, DDB_G0273887, DDB_G0273919, DDB_G0274455, DDB_G0274575, DDB_G0275023, DDB_G0275447, DDB_G0276077, DDB_G0276617, DDB_G0277825, DDB_G0277859, DDB_G0277869, DDB_G0277917, DDB_G0279081, DDB_G0279407, DDB_G0280039, DDB_G0280975, DDB_G02…
GO:0006897	endocytosis	0.00129498	1.2298e-06	29	DDB_G0268620, DDB_G0269102, DDB_G0272106, DDB_G0274455, DDB_G0274575, DDB_G0275023, DDB_G0275447, DDB_G0276617, DDB_G0277825, DDB_G0277869, DDB_G0280039, DDB_G0280975, DDB_G0282813, DDB_G0283755, DDB_G0288319, DDB_G0288679, DDB_G0289081, DDB_G0289117, DDB_G0289505, DDB_G0289511, DDB_G0289599, DDB_G0289663, DDB_G0291237, DDB_G0291858, DDB_G0292736, DDB_G0292804, DDB_G0292998, DDB_G0293434, DDB_G02…
GO:0006909	phagocytosis	4.69393e-07	4.45768e-10	28	DDB_G0268620, DDB_G0269102, DDB_G0272106, DDB_G0274455, DDB_G0274575, DDB_G0275023, DDB_G0275447, DDB_G0276617, DDB_G0277825, DDB_G0277869, DDB_G0280975, DDB_G0282813, DDB_G0283755, DDB_G0288319, DDB_G0288679, DDB_G0289081, DDB_G0289117, DDB_G0289505, DDB_G0289511, DDB_G0289599, DDB_G0289663, DDB_G0291237, DDB_G0291858, DDB_G0292736, DDB_G0292804, DDB_G0292998, DDB_G0293434, DDB_G0293526
GO:0042255	ribosome assembly	3.16242e-24	3.00324e-27	27	DDB_G0267572, DDB_G0270316, DDB_G0272789, DDB_G0274521, DDB_G0276493, DDB_G0277635, DDB_G0278539, DDB_G0279189, DDB_G0279205, DDB_G0279207, DDB_G0280229, DDB_G0285515, DDB_G0285561, DDB_G0285597, DDB_G0286075, DDB_G0286117, DDB_G0286501, DDB_G0287937, DDB_G0288273, DDB_G0288295, DDB_G0291526, DDB_G0291862, DDB_G0292216, DDB_G0292460, DDB_G0293502, DDB_G0294044, DDB_G0294072
GO:0009617	response to bacterium	5.50046e-07	5.22361e-10	22	DDB_G0267374, DDB_G0269134, DDB_G0269138, DDB_G0269196, DDB_G0270316, DDB_G0272104, DDB_G0273623, DDB_G0273919, DDB_G0274627, DDB_G0275501, DDB_G0277401, DDB_G0279387, DDB_G0283755, DDB_G0284035, DDB_G0284669, DDB_G0288181, DDB_G0288373, DDB_G0288907, DDB_G0289599, DDB_G0290997, DDB_G0292552, DDB_G0294012
GO:0000910	cytokinesis	0.0118025	1.12084e-05	18	DDB_G0268620, DDB_G0269138, DDB_G0270784, DDB_G0276077, DDB_G0277859, DDB_G0277869, DDB_G0279407, DDB_G0280823, DDB_G0280975, DDB_G0281827, DDB_G0286355, DDB_G0289173, DDB_G0289663, DDB_G0291237, DDB_G0292806, DDB_G0292998, DDB_G0293434, DDB_G0293526
GO:0010038	response to metal ion	2.1114e-06	2.00513e-09	14	DDB_G0267402, DDB_G0269916, DDB_G0270838, DDB_G0272106, DDB_G0274859, DDB_G0276445, DDB_G0277183, DDB_G0279903, DDB_G0280887, DDB_G0281933, DDB_G0283755, DDB_G0284963, DDB_G0286509, DDB_G0294012
GO:0140053	mitochondrial gene expression	0.00521854	4.95588e-06	10	DDB_G0267416, DDB_G0275673, DDB_G0279527, DDB_G0283273, DDB_G0283823, DDB_G0288137, DDB_G0288477, DDB_G0289593, DDB_G0294036, DDB_G0294042
GO:0099518	vesicle cytoskeletal trafficking	1.60928e-05	1.52828e-08	9	DDB_G0272112, DDB_G0274455, DDB_G0274575, DDB_G0275447, DDB_G0276617, DDB_G0280039, DDB_G0288679, DDB_G0289117, DDB_G0293526
GO:0006119	oxidative phosphorylation	0.0121822	1.15691e-05	9	DDB_G0269916, DDB_G0277231, DDB_G0280535, DDB_G0282097, DDB_G0283283, DDB_G0286171, DDB_G0292594, DDB_G0294030, DDB_G0294092
GO:0030050	vesicle transport along actin filament	4.72501e-06	4.48719e-09	8	DDB_G0272112, DDB_G0274455, DDB_G0274575, DDB_G0275447, DDB_G0276617, DDB_G0280039, DDB_G0288679, DDB_G0289117

## Sheet: Growth-Mol func
GOID	Term	P-value	Uncorrected P-value	Number of genes	Annotated genes
GO:0005488	binding	3.34674e-42	1.15804e-44	345	DDB_G0267374, DDB_G0267400, DDB_G0267402, DDB_G0267416, DDB_G0267436, DDB_G0267454, DDB_G0267572, DDB_G0267712, DDB_G0267796, DDB_G0267872, DDB_G0268056, DDB_G0268080, DDB_G0268098, DDB_G0268620, DDB_G0268816, DDB_G0268824, DDB_G0268868, DDB_G0268988, DDB_G0269102, DDB_G0269122, DDB_G0269134, DDB_G0269138, DDB_G0269144, DDB_G0269146, DDB_G0269190, DDB_G0269196, DDB_G0269312, DDB_G0269380, DDB_G02…
GO:0003824	catalytic activity	4.41924e-05	1.52915e-07	202	DDB_G0267416, DDB_G0267436, DDB_G0267872, DDB_G0268020, DDB_G0268056, DDB_G0268080, DDB_G0268492, DDB_G0268620, DDB_G0268868, DDB_G0269122, DDB_G0269134, DDB_G0269144, DDB_G0269146, DDB_G0269196, DDB_G0269722, DDB_G0269756, DDB_G0269878, DDB_G0269916, DDB_G0269966, DDB_G0269986, DDB_G0270042, DDB_G0270120, DDB_G0270418, DDB_G0270784, DDB_G0271538, DDB_G0271630, DDB_G0271708, DDB_G0271732, DDB_G02…
GO:0003676	nucleic acid binding	6.18678e-37	2.14076e-39	176	DDB_G0267402, DDB_G0267416, DDB_G0267572, DDB_G0267796, DDB_G0267872, DDB_G0268080, DDB_G0268098, DDB_G0268868, DDB_G0268988, DDB_G0269134, DDB_G0269146, DDB_G0269312, DDB_G0269640, DDB_G0269762, DDB_G0269878, DDB_G0269966, DDB_G0269986, DDB_G0270042, DDB_G0270156, DDB_G0270380, DDB_G0270418, DDB_G0270424, DDB_G0270838, DDB_G0271148, DDB_G0271272, DDB_G0271668, DDB_G0271708, DDB_G0271732, DDB_G02…
GO:0043167	ion binding	2.63222e-11	9.10802e-14	168	DDB_G0267400, DDB_G0267436, DDB_G0267712, DDB_G0268056, DDB_G0268620, DDB_G0268816, DDB_G0268824, DDB_G0268868, DDB_G0269122, DDB_G0269134, DDB_G0269144, DDB_G0269146, DDB_G0269190, DDB_G0269196, DDB_G0269380, DDB_G0269916, DDB_G0269966, DDB_G0269986, DDB_G0270042, DDB_G0270120, DDB_G0270418, DDB_G0270784, DDB_G0271538, DDB_G0271708, DDB_G0271732, DDB_G0271736, DDB_G0271984, DDB_G0272106, DDB_G02…
GO:0003723	RNA binding	1.21383e-35	4.2001e-38	138	DDB_G0267572, DDB_G0267796, DDB_G0267872, DDB_G0268098, DDB_G0268868, DDB_G0268988, DDB_G0269134, DDB_G0269146, DDB_G0269312, DDB_G0269640, DDB_G0269762, DDB_G0269878, DDB_G0269966, DDB_G0270042, DDB_G0270156, DDB_G0270380, DDB_G0270424, DDB_G0271148, DDB_G0271668, DDB_G0271708, DDB_G0271862, DDB_G0272076, DDB_G0272078, DDB_G0272789, DDB_G0272825, DDB_G0273771, DDB_G0273983, DDB_G0274113, DDB_G02…
GO:0043168	anion binding	5.99275e-15	2.07362e-17	127	DDB_G0267400, DDB_G0267436, DDB_G0268056, DDB_G0268620, DDB_G0268824, DDB_G0268868, DDB_G0269122, DDB_G0269134, DDB_G0269144, DDB_G0269146, DDB_G0269190, DDB_G0269196, DDB_G0269380, DDB_G0269916, DDB_G0269966, DDB_G0269986, DDB_G0270042, DDB_G0270418, DDB_G0270784, DDB_G0271538, DDB_G0271708, DDB_G0271732, DDB_G0271736, DDB_G0271984, DDB_G0272106, DDB_G0272112, DDB_G0272825, DDB_G0273611, DDB_G02…
GO:0097367	carbohydrate derivative binding	1.93483e-18	6.69492e-21	122	DDB_G0267400, DDB_G0267436, DDB_G0268620, DDB_G0268824, DDB_G0268868, DDB_G0269134, DDB_G0269144, DDB_G0269146, DDB_G0269190, DDB_G0269196, DDB_G0269380, DDB_G0269916, DDB_G0269966, DDB_G0269986, DDB_G0270042, DDB_G0270418, DDB_G0270784, DDB_G0271538, DDB_G0271708, DDB_G0271732, DDB_G0271736, DDB_G0271984, DDB_G0272106, DDB_G0272112, DDB_G0273611, DDB_G0273623, DDB_G0273737, DDB_G0273885, DDB_G02…
GO:0003735	structural constituent of ribosome	3.58858e-138	1.24172e-140	115	DDB_G0268302, DDB_G0269640, DDB_G0269762, DDB_G0270316, DDB_G0270380, DDB_G0270424, DDB_G0271148, DDB_G0271298, DDB_G0271668, DDB_G0271976, DDB_G0272140, DDB_G0272250, DDB_G0272308, DDB_G0272789, DDB_G0272825, DDB_G0273743, DDB_G0273771, DDB_G0273983, DDB_G0274113, DDB_G0274959, DDB_G0275473, DDB_G0275673, DDB_G0275829, DDB_G0275881, DDB_G0276415, DDB_G0276441, DDB_G0276457, DDB_G0276765, DDB_G02…
GO:0016787	hydrolase activity	5.96251e-05	2.06315e-07	101	DDB_G0267436, DDB_G0268492, DDB_G0269134, DDB_G0269144, DDB_G0269146, DDB_G0269196, DDB_G0269756, DDB_G0269916, DDB_G0269966, DDB_G0269986, DDB_G0270042, DDB_G0270418, DDB_G0270784, DDB_G0271630, DDB_G0271708, DDB_G0271732, DDB_G0271736, DDB_G0271984, DDB_G0272112, DDB_G0272566, DDB_G0273611, DDB_G0274325, DDB_G0274455, DDB_G0274511, DDB_G0274575, DDB_G0275447, DDB_G0275619, DDB_G0275637, DDB_G02…
GO:0005524	ATP binding	8.09589e-12	2.80135e-14	88	DDB_G0267400, DDB_G0267436, DDB_G0268620, DDB_G0268868, DDB_G0269144, DDB_G0269146, DDB_G0269190, DDB_G0269380, DDB_G0269916, DDB_G0269966, DDB_G0269986, DDB_G0270042, DDB_G0270418, DDB_G0270784, DDB_G0271538, DDB_G0271708, DDB_G0271732, DDB_G0272106, DDB_G0272112, DDB_G0273611, DDB_G0273623, DDB_G0273737, DDB_G0274325, DDB_G0274455, DDB_G0274559, DDB_G0274575, DDB_G0275023, DDB_G0275263, DDB_G02…
GO:0016462	pyrophosphatase activity	9.76816e-17	3.37999e-19	73	DDB_G0267436, DDB_G0269134, DDB_G0269144, DDB_G0269196, DDB_G0269916, DDB_G0269966, DDB_G0270042, DDB_G0270418, DDB_G0270784, DDB_G0271708, DDB_G0271732, DDB_G0271736, DDB_G0271984, DDB_G0272112, DDB_G0273611, DDB_G0274325, DDB_G0274455, DDB_G0274575, DDB_G0275447, DDB_G0275637, DDB_G0276445, DDB_G0276617, DDB_G0276917, DDB_G0277859, DDB_G0277867, DDB_G0277869, DDB_G0278815, DDB_G0278967, DDB_G02…
GO:0016818	hydrolase activity, acting on acid anhydrides, in phosphorus-containing anhydrides	9.76816e-17	3.37999e-19	73	DDB_G0267436, DDB_G0269134, DDB_G0269144, DDB_G0269196, DDB_G0269916, DDB_G0269966, DDB_G0270042, DDB_G0270418, DDB_G0270784, DDB_G0271708, DDB_G0271732, DDB_G0271736, DDB_G0271984, DDB_G0272112, DDB_G0273611, DDB_G0274325, DDB_G0274455, DDB_G0274575, DDB_G0275447, DDB_G0275637, DDB_G0276445, DDB_G0276617, DDB_G0276917, DDB_G0277859, DDB_G0277867, DDB_G0277869, DDB_G0278815, DDB_G0278967, DDB_G02…
GO:0008092	cytoskeletal protein binding	2.08555e-06	7.21644e-09	35	DDB_G0267374, DDB_G0269102, DDB_G0269134, DDB_G0269138, DDB_G0269144, DDB_G0272104, DDB_G0272106, DDB_G0272112, DDB_G0274455, DDB_G0274575, DDB_G0275023, DDB_G0275447, DDB_G0276077, DDB_G0276617, DDB_G0277825, DDB_G0277859, DDB_G0277917, DDB_G0279081, DDB_G0279407, DDB_G0280039, DDB_G0282813, DDB_G0283755, DDB_G0284035, DDB_G0286355, DDB_G0288319, DDB_G0288557, DDB_G0288679, DDB_G0289117, DDB_G02…
GO:0016887	ATPase activity	8.37785e-08	2.89891e-10	34	DDB_G0267436, DDB_G0269144, DDB_G0269916, DDB_G0270418, DDB_G0270784, DDB_G0272112, DDB_G0273611, DDB_G0274325, DDB_G0274455, DDB_G0274575, DDB_G0275447, DDB_G0275637, DDB_G0276445, DDB_G0276617, DDB_G0276917, DDB_G0277859, DDB_G0280039, DDB_G0283283, DDB_G0284047, DDB_G0285205, DDB_G0285709, DDB_G0285961, DDB_G0285997, DDB_G0286355, DDB_G0288593, DDB_G0288679, DDB_G0289003, DDB_G0289117, DDB_G02…
GO:0005525	GTP binding	0.000858226	2.96964e-06	28	DDB_G0268824, DDB_G0269134, DDB_G0269196, DDB_G0271736, DDB_G0271984, DDB_G0277867, DDB_G0277869, DDB_G0278815, DDB_G0278967, DDB_G0280289, DDB_G0280351, DDB_G0280975, DDB_G0281385, DDB_G0283757, DDB_G0284985, DDB_G0285465, DDB_G0287147, DDB_G0287689, DDB_G0288373, DDB_G0289173, DDB_G0289593, DDB_G0291235, DDB_G0291237, DDB_G0292538, DDB_G0292998, DDB_G0293434, DDB_G0293526, DDB_G0348940
GO:0003924	GTPase activity	0.0069076	2.39017e-05	22	DDB_G0269134, DDB_G0269196, DDB_G0271736, DDB_G0271984, DDB_G0277867, DDB_G0277869, DDB_G0278815, DDB_G0278967, DDB_G0280351, DDB_G0280975, DDB_G0281385, DDB_G0283757, DDB_G0284985, DDB_G0287689, DDB_G0288373, DDB_G0289593, DDB_G0291235, DDB_G0291237, DDB_G0292538, DDB_G0292998, DDB_G0293434, DDB_G0293526
GO:0004386	helicase activity	5.86934e-07	2.03091e-09	20	DDB_G0269966, DDB_G0270042, DDB_G0271708, DDB_G0271732, DDB_G0273611, DDB_G0274325, DDB_G0280147, DDB_G0280407, DDB_G0281711, DDB_G0281841, DDB_G0282741, DDB_G0284017, DDB_G0285213, DDB_G0287779, DDB_G0290389, DDB_G0291804, DDB_G0292010, DDB_G0292358, DDB_G0292992, DDB_G0293064
GO:0003743	translation initiation factor activity	4.51541e-09	1.56243e-11	17	DDB_G0269146, DDB_G0271862, DDB_G0272076, DDB_G0272078, DDB_G0274627, DDB_G0275541, DDB_G0276493, DDB_G0278205, DDB_G0278815, DDB_G0278967, DDB_G0279109, DDB_G0281153, DDB_G0282035, DDB_G0283163, DDB_G0283597, DDB_G0288477, DDB_G0291404
GO:0016779	nucleotidyltransferase activity	0.00426538	1.47591e-05	16	DDB_G0267416, DDB_G0268080, DDB_G0275759, DDB_G0277677, DDB_G0278263, DDB_G0279193, DDB_G0281431, DDB_G0281933, DDB_G0282339, DDB_G0282739, DDB_G0283163, DDB_G0288257, DDB_G0290909, DDB_G0291362, DDB_G0291636, DDB_G0293560
GO:0003899	DNA-directed 5'-3' RNA polymerase activity	1.60538e-07	5.55495e-10	13	DDB_G0267416, DDB_G0268080, DDB_G0275759, DDB_G0277677, DDB_G0278263, DDB_G0279193, DDB_G0282339, DDB_G0282739, DDB_G0288257, DDB_G0290909, DDB_G0291362, DDB_G0291636, DDB_G0293560
GO:0034062	5'-3' RNA polymerase activity	5.47638e-07	1.89494e-09	13	DDB_G0267416, DDB_G0268080, DDB_G0275759, DDB_G0277677, DDB_G0278263, DDB_G0279193, DDB_G0282339, DDB_G0282739, DDB_G0288257, DDB_G0290909, DDB_G0291362, DDB_G0291636, DDB_G0293560
GO:0097747	RNA polymerase activity	2.31417e-06	8.0075e-09	13	DDB_G0267416, DDB_G0268080, DDB_G0275759, DDB_G0277677, DDB_G0278263, DDB_G0279193, DDB_G0282339, DDB_G0282739, DDB_G0288257, DDB_G0290909, DDB_G0291362, DDB_G0291636, DDB_G0293560
GO:0046983	protein dimerization activity	0.00150062	5.19244e-06	11	DDB_G0267402, DDB_G0270838, DDB_G0276101, DDB_G0277183, DDB_G0277677, DDB_G0279667, DDB_G0282339, DDB_G0286509, DDB_G0291185, DDB_G0291362, DDB_G0291752
GO:0003774	motor activity	0.00334346	1.15691e-05	9	DDB_G0272112, DDB_G0274455, DDB_G0274575, DDB_G0275447, DDB_G0276617, DDB_G0280039, DDB_G0286355, DDB_G0288679, DDB_G0289117
GO:0043022	ribosome binding	0.000378657	1.31023e-06	8	DDB_G0271862, DDB_G0275045, DDB_G0275541, DDB_G0276493, DDB_G0288137, DDB_G0288373, DDB_G0288477, DDB_G0291404
GO:0005516	calmodulin binding	0.0390603	0.000135157	7	DDB_G0272112, DDB_G0280039, DDB_G0281565, DDB_G0281827, DDB_G0285319, DDB_G0286355, DDB_G0288679

## Sheet: Growth-Cell compart
GOID	Term	P-value	Uncorrected P-value	Number of genes	Annotated genes
GO:0005737	cytoplasm	4.33059e-59	1.41986e-61	326	DDB_G0267374, DDB_G0267400, DDB_G0267416, DDB_G0267436, DDB_G0267454, DDB_G0267850, DDB_G0268020, DDB_G0268056, DDB_G0268302, DDB_G0268620, DDB_G0268702, DDB_G0269102, DDB_G0269122, DDB_G0269134, DDB_G0269138, DDB_G0269144, DDB_G0269146, DDB_G0269190, DDB_G0269196, DDB_G0269640, DDB_G0269722, DDB_G0269756, DDB_G0269762, DDB_G0269916, DDB_G0270120, DDB_G0270316, DDB_G0270380, DDB_G0270424, DDB_G02…
GO:0005634	nucleus	1.03701e-16	3.40003e-19	147	DDB_G0267402, DDB_G0267572, DDB_G0267606, DDB_G0267670, DDB_G0267796, DDB_G0267872, DDB_G0268080, DDB_G0268098, DDB_G0268762, DDB_G0268868, DDB_G0269138, DDB_G0269312, DDB_G0269642, DDB_G0269688, DDB_G0269722, DDB_G0269878, DDB_G0269966, DDB_G0270042, DDB_G0270230, DDB_G0270418, DDB_G0270784, DDB_G0270838, DDB_G0271272, DDB_G0271708, DDB_G0271816, DDB_G0272318, DDB_G0272789, DDB_G0272819, DDB_G02…
GO:0005829	cytosol	8.47765e-45	2.77956e-47	123	DDB_G0267400, DDB_G0267436, DDB_G0268302, DDB_G0268620, DDB_G0268702, DDB_G0269102, DDB_G0269134, DDB_G0269144, DDB_G0269190, DDB_G0270316, DDB_G0270380, DDB_G0270424, DDB_G0271148, DDB_G0271298, DDB_G0271668, DDB_G0271976, DDB_G0272106, DDB_G0272208, DDB_G0272250, DDB_G0272308, DDB_G0272789, DDB_G0272825, DDB_G0273983, DDB_G0274113, DDB_G0274455, DDB_G0274859, DDB_G0275045, DDB_G0275073, DDB_G02…
GO:0005840	ribosome	3.21051e-137	1.05262e-139	122	DDB_G0267850, DDB_G0268302, DDB_G0269640, DDB_G0269762, DDB_G0270316, DDB_G0270380, DDB_G0270424, DDB_G0271148, DDB_G0271298, DDB_G0271668, DDB_G0271976, DDB_G0272140, DDB_G0272250, DDB_G0272308, DDB_G0272789, DDB_G0272825, DDB_G0273743, DDB_G0273771, DDB_G0273983, DDB_G0274113, DDB_G0274959, DDB_G0275045, DDB_G0275473, DDB_G0275541, DDB_G0275673, DDB_G0275829, DDB_G0275881, DDB_G0276043, DDB_G02…
GO:0031982	vesicle	3.2387e-28	1.06187e-30	104	DDB_G0267374, DDB_G0267400, DDB_G0268702, DDB_G0269102, DDB_G0269134, DDB_G0269138, DDB_G0269144, DDB_G0269146, DDB_G0269190, DDB_G0269196, DDB_G0269916, DDB_G0270316, DDB_G0270784, DDB_G0271848, DDB_G0271984, DDB_G0272104, DDB_G0272106, DDB_G0272112, DDB_G0272208, DDB_G0272566, DDB_G0273623, DDB_G0273657, DDB_G0273885, DDB_G0273887, DDB_G0273919, DDB_G0274455, DDB_G0274575, DDB_G0274595, DDB_G02…
GO:0005739	mitochondrion	3.56168e-26	1.16776e-28	90	DDB_G0267416, DDB_G0267454, DDB_G0268020, DDB_G0269640, DDB_G0269756, DDB_G0269762, DDB_G0269916, DDB_G0270120, DDB_G0271848, DDB_G0271998, DDB_G0272140, DDB_G0272208, DDB_G0272266, DDB_G0272394, DDB_G0274595, DDB_G0274657, DDB_G0274959, DDB_G0275355, DDB_G0275673, DDB_G0275829, DDB_G0275919, DDB_G0276039, DDB_G0276305, DDB_G0276417, DDB_G0277195, DDB_G0277231, DDB_G0277327, DDB_G0278095, DDB_G02…
GO:0030139	endocytic vesicle	2.03656e-37	6.67723e-40	89	DDB_G0267374, DDB_G0267400, DDB_G0268702, DDB_G0269102, DDB_G0269134, DDB_G0269138, DDB_G0269144, DDB_G0269146, DDB_G0269190, DDB_G0269196, DDB_G0269916, DDB_G0270316, DDB_G0270784, DDB_G0271848, DDB_G0271984, DDB_G0272104, DDB_G0272106, DDB_G0272208, DDB_G0272566, DDB_G0273623, DDB_G0273657, DDB_G0273885, DDB_G0273887, DDB_G0273919, DDB_G0274575, DDB_G0274595, DDB_G0274627, DDB_G0274859, DDB_G02…
GO:0045335	phagocytic vesicle	1.9775e-38	6.48361e-41	88	DDB_G0267374, DDB_G0267400, DDB_G0268702, DDB_G0269102, DDB_G0269134, DDB_G0269138, DDB_G0269144, DDB_G0269146, DDB_G0269190, DDB_G0269196, DDB_G0269916, DDB_G0270316, DDB_G0270784, DDB_G0271848, DDB_G0272104, DDB_G0272106, DDB_G0272208, DDB_G0272566, DDB_G0273623, DDB_G0273657, DDB_G0273885, DDB_G0273887, DDB_G0273919, DDB_G0274575, DDB_G0274595, DDB_G0274627, DDB_G0274859, DDB_G0275023, DDB_G02…
GO:0005576	extracellular region	2.83592e-20	9.29811e-23	69	DDB_G0267400, DDB_G0267454, DDB_G0269134, DDB_G0269138, DDB_G0269144, DDB_G0270316, DDB_G0270380, DDB_G0270424, DDB_G0271148, DDB_G0271848, DDB_G0272308, DDB_G0272825, DDB_G0273885, DDB_G0273887, DDB_G0273919, DDB_G0273983, DDB_G0274113, DDB_G0274511, DDB_G0275045, DDB_G0275153, DDB_G0276441, DDB_G0276457, DDB_G0277183, DDB_G0277345, DDB_G0277629, DDB_G0277803, DDB_G0277825, DDB_G0277859, DDB_G02…
GO:0005730	nucleolus	9.1521e-39	3.00069e-41	67	DDB_G0267572, DDB_G0267606, DDB_G0267670, DDB_G0267872, DDB_G0268098, DDB_G0268762, DDB_G0268868, DDB_G0269312, DDB_G0269642, DDB_G0269688, DDB_G0269722, DDB_G0269878, DDB_G0270230, DDB_G0271272, DDB_G0272819, DDB_G0273725, DDB_G0274325, DDB_G0274521, DDB_G0275073, DDB_G0275759, DDB_G0275885, DDB_G0276255, DDB_G0276493, DDB_G0278263, DDB_G0278741, DDB_G0279013, DDB_G0279245, DDB_G0279903, DDB_G02…
GO:0005856	cytoskeleton	2.01547e-10	6.60808e-13	47	DDB_G0267374, DDB_G0269102, DDB_G0269138, DDB_G0269144, DDB_G0269196, DDB_G0272104, DDB_G0272106, DDB_G0272112, DDB_G0272825, DDB_G0273623, DDB_G0273737, DDB_G0274455, DDB_G0274575, DDB_G0274627, DDB_G0275023, DDB_G0275447, DDB_G0276077, DDB_G0276617, DDB_G0277825, DDB_G0277859, DDB_G0277869, DDB_G0277917, DDB_G0279081, DDB_G0280039, DDB_G0280975, DDB_G0281827, DDB_G0282485, DDB_G0282813, DDB_G02…
GO:0031090	organelle membrane	0.0465636	0.000152668	43	DDB_G0267454, DDB_G0268702, DDB_G0269102, DDB_G0269916, DDB_G0270120, DDB_G0271630, DDB_G0271848, DDB_G0271984, DDB_G0272106, DDB_G0272112, DDB_G0272266, DDB_G0272394, DDB_G0273657, DDB_G0277231, DDB_G0277401, DDB_G0277825, DDB_G0279537, DDB_G0280535, DDB_G0282097, DDB_G0282813, DDB_G0283283, DDB_G0283755, DDB_G0286033, DDB_G0286171, DDB_G0286673, DDB_G0288181, DDB_G0288319, DDB_G0288777, DDB_G02…
GO:0005759	mitochondrial matrix	1.81856e-24	5.96248e-27	40	DDB_G0267416, DDB_G0268020, DDB_G0269762, DDB_G0272140, DDB_G0272266, DDB_G0274657, DDB_G0274959, DDB_G0275673, DDB_G0275829, DDB_G0276417, DDB_G0278889, DDB_G0279527, DDB_G0279963, DDB_G0281435, DDB_G0281601, DDB_G0281699, DDB_G0283273, DDB_G0283823, DDB_G0284405, DDB_G0288127, DDB_G0288137, DDB_G0288181, DDB_G0288777, DDB_G0288799, DDB_G0288983, DDB_G0290311, DDB_G0290997, DDB_G0292286, DDB_G02…
GO:0005761	mitochondrial ribosome	3.55123e-32	1.16434e-34	29	DDB_G0269762, DDB_G0272140, DDB_G0274959, DDB_G0275673, DDB_G0275829, DDB_G0278889, DDB_G0279527, DDB_G0279963, DDB_G0281435, DDB_G0281601, DDB_G0281699, DDB_G0283273, DDB_G0283823, DDB_G0284405, DDB_G0288799, DDB_G0288983, DDB_G0290311, DDB_G0292286, DDB_G0292882, DDB_G0293090, DDB_G0294036, DDB_G0294038, DDB_G0294042, DDB_G0294044, DDB_G0294046, DDB_G0294050, DDB_G0294062, DDB_G0294066, DDB_G02…
GO:0005938	cell cortex	5.68086e-07	1.86258e-09	29	DDB_G0268620, DDB_G0269102, DDB_G0269134, DDB_G0269138, DDB_G0269144, DDB_G0272106, DDB_G0275023, DDB_G0275447, DDB_G0276617, DDB_G0277825, DDB_G0277869, DDB_G0277917, DDB_G0279081, DDB_G0280823, DDB_G0280975, DDB_G0281827, DDB_G0282813, DDB_G0283755, DDB_G0284035, DDB_G0286355, DDB_G0288319, DDB_G0288679, DDB_G0289117, DDB_G0289663, DDB_G0291237, DDB_G0292804, DDB_G0292998, DDB_G0293434, DDB_G02…
GO:0005694	chromosome	0.00236304	7.74768e-06	26	DDB_G0267402, DDB_G0270418, DDB_G0270838, DDB_G0273611, DDB_G0276101, DDB_G0276977, DDB_G0277033, DDB_G0277183, DDB_G0278701, DDB_G0279373, DDB_G0279667, DDB_G0280887, DDB_G0281711, DDB_G0282427, DDB_G0282741, DDB_G0283681, DDB_G0284871, DDB_G0285319, DDB_G0285961, DDB_G0286509, DDB_G0287779, DDB_G0291185, DDB_G0291752, DDB_G0292358, DDB_G0292948, DDB_G0292960
GO:0031966	mitochondrial membrane	0.00488548	1.6018e-05	23	DDB_G0267454, DDB_G0269916, DDB_G0270120, DDB_G0271848, DDB_G0272266, DDB_G0272394, DDB_G0277231, DDB_G0280535, DDB_G0282097, DDB_G0283283, DDB_G0286171, DDB_G0286673, DDB_G0288181, DDB_G0288777, DDB_G0291129, DDB_G0292306, DDB_G0292594, DDB_G0293646, DDB_G0293874, DDB_G0294012, DDB_G0294030, DDB_G0294032, DDB_G0294092
GO:0005811	lipid droplet	2.05947e-08	6.75237e-11	22	DDB_G0269144, DDB_G0271736, DDB_G0271984, DDB_G0273623, DDB_G0276445, DDB_G0277803, DDB_G0277867, DDB_G0277869, DDB_G0280975, DDB_G0281385, DDB_G0281565, DDB_G0283757, DDB_G0284985, DDB_G0286501, DDB_G0288273, DDB_G0288907, DDB_G0289599, DDB_G0289663, DDB_G0291235, DDB_G0291237, DDB_G0292998, DDB_G0293434
GO:0005743	mitochondrial inner membrane	0.000833501	2.73279e-06	22	DDB_G0267454, DDB_G0269916, DDB_G0270120, DDB_G0272266, DDB_G0272394, DDB_G0277231, DDB_G0280535, DDB_G0282097, DDB_G0283283, DDB_G0286171, DDB_G0286673, DDB_G0288181, DDB_G0288777, DDB_G0291129, DDB_G0292306, DDB_G0292594, DDB_G0293646, DDB_G0293874, DDB_G0294012, DDB_G0294030, DDB_G0294032, DDB_G0294092
GO:0000785	chromatin	6.52906e-06	2.14067e-08	20	DDB_G0267402, DDB_G0270838, DDB_G0273611, DDB_G0276101, DDB_G0276977, DDB_G0277033, DDB_G0277183, DDB_G0279373, DDB_G0279667, DDB_G0280887, DDB_G0282427, DDB_G0283681, DDB_G0284871, DDB_G0285319, DDB_G0286509, DDB_G0287779, DDB_G0291185, DDB_G0292358, DDB_G0292948, DDB_G0292960
GO:0031143	pseudopodium	2.57979e-05	8.45833e-08	15	DDB_G0269102, DDB_G0269134, DDB_G0272106, DDB_G0275447, DDB_G0277825, DDB_G0279081, DDB_G0280039, DDB_G0282813, DDB_G0283755, DDB_G0286355, DDB_G0288319, DDB_G0288679, DDB_G0289117, DDB_G0289663, DDB_G0292804
GO:0005746	mitochondrial respiratory chain	0.00151154	4.95588e-06	10	DDB_G0270120, DDB_G0272266, DDB_G0272394, DDB_G0277231, DDB_G0280535, DDB_G0286171, DDB_G0291129, DDB_G0292594, DDB_G0294030, DDB_G0294032
GO:0030666	endocytic vesicle membrane	0.00379278	1.24354e-05	10	DDB_G0269102, DDB_G0272106, DDB_G0277401, DDB_G0277825, DDB_G0282813, DDB_G0283755, DDB_G0288319, DDB_G0289117, DDB_G0291858, DDB_G0292804
GO:0005905	clathrin-coated pit	0.00525376	1.72254e-05	7	DDB_G0269102, DDB_G0272106, DDB_G0277825, DDB_G0282813, DDB_G0283755, DDB_G0288319, DDB_G0292804
