# Supplementary material for: A Proteomics Analysis of Calmodulin-Binding Proteins in Dictyostelium discoideum during the Transition from Unicellular Growth to Multicellular Development
Source: Int J Mol Sci. 2021 Feb 9;22(4):1722. doi: 10.3390/ijms22041722 (PMC7915506; doi:10.3390/ijms22041722)
Supplement: Supplementary file 1 [file ijms-22-01722-s001.zip › Table S4.xlsx]

## Sheet: Starved-Bio process
GOID	Term	P-value	Uncorrected P-value	Number of genes	Annotated genes
GO:0008152	metabolic process	4.22927e-24	4.13823e-27	318	DDB_G0267418, DDB_G0267436, DDB_G0267572, DDB_G0268056, DDB_G0268302, DDB_G0268868, DDB_G0269122, DDB_G0269134, DDB_G0269146, DDB_G0269312, DDB_G0269640, DDB_G0269642, DDB_G0269756, DDB_G0269762, DDB_G0269878, DDB_G0269916, DDB_G0269966, DDB_G0270042, DDB_G0270270, DDB_G0270316, DDB_G0270418, DDB_G0270424, DDB_G0270784, DDB_G0271298, DDB_G0271538, DDB_G0271630, DDB_G0271668, DDB_G0271862, DDB_G02…
GO:0010467	gene expression	1.43072e-56	1.39993e-59	229	DDB_G0267436, DDB_G0267572, DDB_G0268302, DDB_G0268868, DDB_G0269134, DDB_G0269146, DDB_G0269312, DDB_G0269640, DDB_G0269642, DDB_G0269762, DDB_G0269878, DDB_G0270042, DDB_G0270316, DDB_G0270424, DDB_G0271298, DDB_G0271668, DDB_G0271862, DDB_G0271976, DDB_G0271998, DDB_G0272076, DDB_G0272078, DDB_G0272250, DDB_G0272308, DDB_G0272789, DDB_G0272825, DDB_G0273743, DDB_G0273771, DDB_G0273983, DDB_G02…
GO:0009058	biosynthetic process	4.39022e-39	4.29571e-42	203	DDB_G0267436, DDB_G0268056, DDB_G0268302, DDB_G0269122, DDB_G0269134, DDB_G0269146, DDB_G0269640, DDB_G0269762, DDB_G0269916, DDB_G0269966, DDB_G0270270, DDB_G0270316, DDB_G0270424, DDB_G0271298, DDB_G0271630, DDB_G0271668, DDB_G0271862, DDB_G0271976, DDB_G0272076, DDB_G0272078, DDB_G0272250, DDB_G0272266, DDB_G0272308, DDB_G0272350, DDB_G0272789, DDB_G0272825, DDB_G0273743, DDB_G0273771, DDB_G02…
GO:0006412	translation	6.97388e-55	6.82376e-58	141	DDB_G0267436, DDB_G0268302, DDB_G0269134, DDB_G0269146, DDB_G0269640, DDB_G0269762, DDB_G0270316, DDB_G0270424, DDB_G0271298, DDB_G0271668, DDB_G0271862, DDB_G0271976, DDB_G0272076, DDB_G0272078, DDB_G0272250, DDB_G0272308, DDB_G0272789, DDB_G0272825, DDB_G0273743, DDB_G0273771, DDB_G0273983, DDB_G0274113, DDB_G0274627, DDB_G0274959, DDB_G0275263, DDB_G0275395, DDB_G0275473, DDB_G0275541, DDB_G02…
GO:0050896	response to stimulus	1.80523e-06	1.76637e-09	109	DDB_G0267374, DDB_G0267402, DDB_G0267436, DDB_G0267454, DDB_G0267704, DDB_G0268632, DDB_G0269134, DDB_G0269138, DDB_G0269144, DDB_G0269156, DDB_G0269160, DDB_G0269196, DDB_G0269916, DDB_G0269966, DDB_G0270316, DDB_G0270838, DDB_G0271806, DDB_G0272104, DDB_G0272106, DDB_G0272819, DDB_G0273623, DDB_G0273737, DDB_G0273885, DDB_G0273919, DDB_G0274627, DDB_G0274695, DDB_G0274859, DDB_G0275447, DDB_G02…
GO:0042254	ribosome biogenesis	1.60939e-40	1.57475e-43	70	DDB_G0267572, DDB_G0268098, DDB_G0268868, DDB_G0269312, DDB_G0269642, DDB_G0269878, DDB_G0270316, DDB_G0270424, DDB_G0271998, DDB_G0272789, DDB_G0274325, DDB_G0274521, DDB_G0275073, DDB_G0276255, DDB_G0276441, DDB_G0276871, DDB_G0277479, DDB_G0277629, DDB_G0277635, DDB_G0277975, DDB_G0278539, DDB_G0279013, DDB_G0279189, DDB_G0279207, DDB_G0279245, DDB_G0279903, DDB_G0280229, DDB_G0280407, DDB_G02…
GO:0006396	RNA processing	1.18342e-09	1.15794e-12	62	DDB_G0267572, DDB_G0268868, DDB_G0269312, DDB_G0269642, DDB_G0269878, DDB_G0270042, DDB_G0271998, DDB_G0274077, DDB_G0274229, DDB_G0274325, DDB_G0274521, DDB_G0274847, DDB_G0275073, DDB_G0275919, DDB_G0276255, DDB_G0276441, DDB_G0276803, DDB_G0276871, DDB_G0277479, DDB_G0277629, DDB_G0278349, DDB_G0279013, DDB_G0279245, DDB_G0279903, DDB_G0280407, DDB_G0280801, DDB_G0280805, DDB_G0281409, DDB_G02…
GO:0007010	cytoskeleton organization	2.90497e-17	2.84244e-20	61	DDB_G0267374, DDB_G0268632, DDB_G0269102, DDB_G0269134, DDB_G0269138, DDB_G0269196, DDB_G0272104, DDB_G0272106, DDB_G0272112, DDB_G0272825, DDB_G0273885, DDB_G0273887, DDB_G0273919, DDB_G0274455, DDB_G0274695, DDB_G0275447, DDB_G0276077, DDB_G0276267, DDB_G0276369, DDB_G0276893, DDB_G0277143, DDB_G0277221, DDB_G0277825, DDB_G0277859, DDB_G0277869, DDB_G0277917, DDB_G0279081, DDB_G0279407, DDB_G02…
GO:0042221	response to chemical	3.22271e-09	3.15334e-12	59	DDB_G0267402, DDB_G0267436, DDB_G0267454, DDB_G0267704, DDB_G0269134, DDB_G0269144, DDB_G0269916, DDB_G0270838, DDB_G0271806, DDB_G0272106, DDB_G0273885, DDB_G0273919, DDB_G0274695, DDB_G0274859, DDB_G0275447, DDB_G0276077, DDB_G0276267, DDB_G0276445, DDB_G0276883, DDB_G0276893, DDB_G0277143, DDB_G0277183, DDB_G0277307, DDB_G0277349, DDB_G0278063, DDB_G0278741, DDB_G0279407, DDB_G0279903, DDB_G02…
GO:0006950	response to stress	0.0196597	1.92365e-05	56	DDB_G0268632, DDB_G0269134, DDB_G0269144, DDB_G0269966, DDB_G0272106, DDB_G0272819, DDB_G0273737, DDB_G0274859, DDB_G0276043, DDB_G0276267, DDB_G0276445, DDB_G0276759, DDB_G0276803, DDB_G0276883, DDB_G0276893, DDB_G0276977, DDB_G0277143, DDB_G0277221, DDB_G0277307, DDB_G0277349, DDB_G0277589, DDB_G0278063, DDB_G0278685, DDB_G0278741, DDB_G0278789, DDB_G0279667, DDB_G0280039, DDB_G0281933, DDB_G02…
GO:0007049	cell cycle	0.00897213	8.77899e-06	36	DDB_G0269138, DDB_G0269196, DDB_G0270418, DDB_G0270784, DDB_G0276043, DDB_G0276077, DDB_G0276101, DDB_G0276885, DDB_G0276893, DDB_G0276977, DDB_G0277221, DDB_G0277859, DDB_G0277869, DDB_G0278701, DDB_G0278741, DDB_G0279407, DDB_G0279415, DDB_G0280823, DDB_G0281827, DDB_G0286353, DDB_G0286355, DDB_G0287585, DDB_G0287689, DDB_G0288065, DDB_G0289115, DDB_G0289483, DDB_G0289663, DDB_G0289811, DDB_G02…
GO:0006897	endocytosis	0.000142938	1.39861e-07	31	DDB_G0268632, DDB_G0269102, DDB_G0272106, DDB_G0274455, DDB_G0275447, DDB_G0276267, DDB_G0277143, DDB_G0277221, DDB_G0277825, DDB_G0277869, DDB_G0278685, DDB_G0280039, DDB_G0282813, DDB_G0283755, DDB_G0287035, DDB_G0288319, DDB_G0288679, DDB_G0289081, DDB_G0289117, DDB_G0289505, DDB_G0289511, DDB_G0289599, DDB_G0289663, DDB_G0289811, DDB_G0290481, DDB_G0291237, DDB_G0291512, DDB_G0292736, DDB_G02…
GO:0009617	response to bacterium	3.4178e-11	3.34422e-14	27	DDB_G0267374, DDB_G0269134, DDB_G0269138, DDB_G0269156, DDB_G0269160, DDB_G0269196, DDB_G0270316, DDB_G0272104, DDB_G0273623, DDB_G0273919, DDB_G0274627, DDB_G0275501, DDB_G0277401, DDB_G0279387, DDB_G0283755, DDB_G0284035, DDB_G0284237, DDB_G0284669, DDB_G0286353, DDB_G0288065, DDB_G0288181, DDB_G0288373, DDB_G0289483, DDB_G0289599, DDB_G0290997, DDB_G0292552, DDB_G0294012
GO:0006909	phagocytosis	2.54333e-06	2.48858e-09	27	DDB_G0268632, DDB_G0269102, DDB_G0272106, DDB_G0274455, DDB_G0275447, DDB_G0276267, DDB_G0277143, DDB_G0277825, DDB_G0277869, DDB_G0282813, DDB_G0283755, DDB_G0287035, DDB_G0288319, DDB_G0288679, DDB_G0289081, DDB_G0289117, DDB_G0289505, DDB_G0289511, DDB_G0289599, DDB_G0289663, DDB_G0289811, DDB_G0290481, DDB_G0291237, DDB_G0292736, DDB_G0292804, DDB_G0292998, DDB_G0293434
GO:0042255	ribosome assembly	5.08991e-18	4.98035e-21	23	DDB_G0267572, DDB_G0270316, DDB_G0272789, DDB_G0274521, DDB_G0277635, DDB_G0278539, DDB_G0279189, DDB_G0279207, DDB_G0280229, DDB_G0285561, DDB_G0285597, DDB_G0286075, DDB_G0286117, DDB_G0286501, DDB_G0287937, DDB_G0288273, DDB_G0288295, DDB_G0291526, DDB_G0291862, DDB_G0292216, DDB_G0292460, DDB_G0293502, DDB_G0294044
GO:0000910	cytokinesis	3.82725e-05	3.74486e-08	22	DDB_G0269138, DDB_G0270784, DDB_G0276077, DDB_G0276893, DDB_G0277221, DDB_G0277859, DDB_G0277869, DDB_G0279407, DDB_G0280823, DDB_G0281827, DDB_G0286355, DDB_G0287585, DDB_G0289115, DDB_G0289483, DDB_G0289663, DDB_G0289811, DDB_G0290481, DDB_G0291237, DDB_G0291512, DDB_G0292806, DDB_G0292998, DDB_G0293434
GO:0043327	chemotaxis to cAMP	0.0130584	1.27773e-05	16	DDB_G0271806, DDB_G0272106, DDB_G0274695, DDB_G0275447, DDB_G0276893, DDB_G0277143, DDB_G0278741, DDB_G0279407, DDB_G0280039, DDB_G0283327, DDB_G0286353, DDB_G0287585, DDB_G0288679, DDB_G0289117, DDB_G0289483, DDB_G0293434
GO:0010038	response to metal ion	1.97022e-07	1.92781e-10	15	DDB_G0267402, DDB_G0269916, DDB_G0270838, DDB_G0272106, DDB_G0274859, DDB_G0276445, DDB_G0277183, DDB_G0279903, DDB_G0280887, DDB_G0281933, DDB_G0282529, DDB_G0283755, DDB_G0286509, DDB_G0289513, DDB_G0294012
GO:0140053	mitochondrial gene expression	0.040192	3.93268e-05	9	DDB_G0275673, DDB_G0278195, DDB_G0279527, DDB_G0283273, DDB_G0283823, DDB_G0288137, DDB_G0289593, DDB_G0294036, DDB_G0294042
GO:0030050	vesicle transport along actin filament	0.00468956	4.58861e-06	6	DDB_G0272112, DDB_G0274455, DDB_G0275447, DDB_G0280039, DDB_G0288679, DDB_G0289117
GO:0042026	protein refolding	0.00468956	4.58861e-06	6	DDB_G0269144, DDB_G0276445, DDB_G0278789, DDB_G0285709, DDB_G0288181, DDB_G0293298

## Sheet: Starved-Mol func
GOID	Term	P-value	Uncorrected P-value	Number of genes	Annotated genes
GO:0005488	binding	3.51962e-46	1.2393e-48	354	DDB_G0267374, DDB_G0267402, DDB_G0267418, DDB_G0267436, DDB_G0267454, DDB_G0267456, DDB_G0267572, DDB_G0268056, DDB_G0268098, DDB_G0268632, DDB_G0268816, DDB_G0268868, DDB_G0269102, DDB_G0269122, DDB_G0269134, DDB_G0269138, DDB_G0269144, DDB_G0269146, DDB_G0269160, DDB_G0269196, DDB_G0269286, DDB_G0269312, DDB_G0269640, DDB_G0269682, DDB_G0269762, DDB_G0269878, DDB_G0269916, DDB_G0269966, DDB_G02…
GO:0003676	nucleic acid binding	6.62752e-44	2.33363e-46	188	DDB_G0267402, DDB_G0267572, DDB_G0268098, DDB_G0268868, DDB_G0269134, DDB_G0269146, DDB_G0269286, DDB_G0269312, DDB_G0269640, DDB_G0269682, DDB_G0269762, DDB_G0269878, DDB_G0269966, DDB_G0270042, DDB_G0270156, DDB_G0270380, DDB_G0270418, DDB_G0270424, DDB_G0270838, DDB_G0271148, DDB_G0271668, DDB_G0271732, DDB_G0271862, DDB_G0272076, DDB_G0272078, DDB_G0272789, DDB_G0272819, DDB_G0272825, DDB_G02…
GO:0043167	ion binding	1.16156e-12	4.09002e-15	173	DDB_G0267418, DDB_G0267436, DDB_G0267456, DDB_G0268056, DDB_G0268632, DDB_G0268816, DDB_G0268868, DDB_G0269122, DDB_G0269134, DDB_G0269144, DDB_G0269146, DDB_G0269160, DDB_G0269196, DDB_G0269916, DDB_G0269966, DDB_G0270042, DDB_G0270418, DDB_G0270784, DDB_G0271538, DDB_G0271732, DDB_G0271806, DDB_G0271886, DDB_G0272106, DDB_G0272112, DDB_G0272208, DDB_G0272308, DDB_G0272566, DDB_G0272825, DDB_G02…
GO:0003723	RNA binding	9.01712e-43	3.17504e-45	149	DDB_G0267572, DDB_G0268098, DDB_G0268868, DDB_G0269134, DDB_G0269146, DDB_G0269286, DDB_G0269312, DDB_G0269640, DDB_G0269682, DDB_G0269762, DDB_G0269878, DDB_G0269966, DDB_G0270042, DDB_G0270156, DDB_G0270380, DDB_G0270424, DDB_G0271148, DDB_G0271668, DDB_G0271862, DDB_G0272076, DDB_G0272078, DDB_G0272789, DDB_G0272825, DDB_G0273771, DDB_G0273983, DDB_G0274077, DDB_G0274113, DDB_G0274229, DDB_G02…
GO:0043168	anion binding	1.0677e-10	3.7595e-13	117	DDB_G0267418, DDB_G0267436, DDB_G0268056, DDB_G0268868, DDB_G0269122, DDB_G0269134, DDB_G0269144, DDB_G0269146, DDB_G0269160, DDB_G0269196, DDB_G0269916, DDB_G0269966, DDB_G0270042, DDB_G0270418, DDB_G0270784, DDB_G0271538, DDB_G0271732, DDB_G0271806, DDB_G0272106, DDB_G0272112, DDB_G0272825, DDB_G0273623, DDB_G0273737, DDB_G0274023, DDB_G0274325, DDB_G0274455, DDB_G0274775, DDB_G0275263, DDB_G02…
GO:0003735	structural constituent of ribosome	5.89118e-125	2.07436e-127	109	DDB_G0268302, DDB_G0269640, DDB_G0269762, DDB_G0270316, DDB_G0270380, DDB_G0270424, DDB_G0271148, DDB_G0271298, DDB_G0271668, DDB_G0271976, DDB_G0272250, DDB_G0272308, DDB_G0272789, DDB_G0272825, DDB_G0273743, DDB_G0273771, DDB_G0273983, DDB_G0274113, DDB_G0274959, DDB_G0275473, DDB_G0275673, DDB_G0275881, DDB_G0276415, DDB_G0276441, DDB_G0276457, DDB_G0276765, DDB_G0276871, DDB_G0277195, DDB_G02…
GO:0097367	carbohydrate derivative binding	1.63221e-11	5.7472e-14	107	DDB_G0267418, DDB_G0267436, DDB_G0268868, DDB_G0269134, DDB_G0269144, DDB_G0269146, DDB_G0269196, DDB_G0269916, DDB_G0269966, DDB_G0270042, DDB_G0270418, DDB_G0270784, DDB_G0271538, DDB_G0271732, DDB_G0272106, DDB_G0272112, DDB_G0273623, DDB_G0273737, DDB_G0273885, DDB_G0273887, DDB_G0273919, DDB_G0274023, DDB_G0274325, DDB_G0274455, DDB_G0275263, DDB_G0275313, DDB_G0275355, DDB_G0275447, DDB_G02…
GO:0005524	ATP binding	1.15166e-08	4.05514e-11	81	DDB_G0267436, DDB_G0268868, DDB_G0269144, DDB_G0269146, DDB_G0269916, DDB_G0269966, DDB_G0270042, DDB_G0270418, DDB_G0270784, DDB_G0271538, DDB_G0271732, DDB_G0272106, DDB_G0272112, DDB_G0273623, DDB_G0273737, DDB_G0274325, DDB_G0274455, DDB_G0275263, DDB_G0275313, DDB_G0275355, DDB_G0275447, DDB_G0276043, DDB_G0276101, DDB_G0276369, DDB_G0276445, DDB_G0276885, DDB_G0277307, DDB_G0277401, DDB_G02…
GO:0016462	pyrophosphatase activity	5.06008e-12	1.78172e-14	65	DDB_G0267436, DDB_G0269134, DDB_G0269144, DDB_G0269196, DDB_G0269916, DDB_G0269966, DDB_G0270042, DDB_G0270418, DDB_G0270784, DDB_G0271732, DDB_G0272112, DDB_G0274325, DDB_G0274455, DDB_G0275313, DDB_G0275447, DDB_G0275701, DDB_G0276267, DDB_G0276369, DDB_G0276445, DDB_G0277307, DDB_G0277859, DDB_G0277869, DDB_G0278063, DDB_G0278815, DDB_G0278967, DDB_G0280039, DDB_G0280407, DDB_G0281521, DDB_G02…
GO:0016817	hydrolase activity, acting on acid anhydrides	5.06008e-12	1.78172e-14	65	DDB_G0267436, DDB_G0269134, DDB_G0269144, DDB_G0269196, DDB_G0269916, DDB_G0269966, DDB_G0270042, DDB_G0270418, DDB_G0270784, DDB_G0271732, DDB_G0272112, DDB_G0274325, DDB_G0274455, DDB_G0275313, DDB_G0275447, DDB_G0275701, DDB_G0276267, DDB_G0276369, DDB_G0276445, DDB_G0277307, DDB_G0277859, DDB_G0277869, DDB_G0278063, DDB_G0278815, DDB_G0278967, DDB_G0280039, DDB_G0280407, DDB_G0281521, DDB_G02…
GO:0008092	cytoskeletal protein binding	4.27359e-11	1.50479e-13	43	DDB_G0267374, DDB_G0268632, DDB_G0269102, DDB_G0269134, DDB_G0269138, DDB_G0269144, DDB_G0272104, DDB_G0272106, DDB_G0272112, DDB_G0274455, DDB_G0274695, DDB_G0275447, DDB_G0276077, DDB_G0276369, DDB_G0276893, DDB_G0277825, DDB_G0277859, DDB_G0277917, DDB_G0279081, DDB_G0279407, DDB_G0279415, DDB_G0280039, DDB_G0282813, DDB_G0283755, DDB_G0284035, DDB_G0286355, DDB_G0287585, DDB_G0288319, DDB_G02…
GO:0016887	ATPase activity	1.00969e-07	3.55524e-10	34	DDB_G0267436, DDB_G0269144, DDB_G0269916, DDB_G0270418, DDB_G0270784, DDB_G0272112, DDB_G0274325, DDB_G0274455, DDB_G0275447, DDB_G0275701, DDB_G0276445, DDB_G0277307, DDB_G0277859, DDB_G0278063, DDB_G0280039, DDB_G0281521, DDB_G0282235, DDB_G0283283, DDB_G0285205, DDB_G0285709, DDB_G0285961, DDB_G0285997, DDB_G0286027, DDB_G0286355, DDB_G0288065, DDB_G0288593, DDB_G0288679, DDB_G0289003, DDB_G02…
GO:0005509	calcium ion binding	2.07764e-06	7.31563e-09	21	DDB_G0267456, DDB_G0268632, DDB_G0268816, DDB_G0269160, DDB_G0273645, DDB_G0274099, DDB_G0274781, DDB_G0276077, DDB_G0276759, DDB_G0277827, DDB_G0277859, DDB_G0277909, DDB_G0277917, DDB_G0279081, DDB_G0279407, DDB_G0280235, DDB_G0282853, DDB_G0283083, DDB_G0283153, DDB_G0291081, DDB_G0292736
GO:0003743	translation initiation factor activity	1.35971e-13	4.78772e-16	21	DDB_G0269146, DDB_G0271862, DDB_G0272076, DDB_G0272078, DDB_G0274627, DDB_G0275395, DDB_G0275541, DDB_G0278205, DDB_G0278815, DDB_G0278967, DDB_G0279109, DDB_G0281153, DDB_G0282035, DDB_G0283597, DDB_G0283661, DDB_G0285683, DDB_G0287005, DDB_G0291404, DDB_G0292724, DDB_G0293052, DDB_G0293254
GO:0004386	helicase activity	4.07273e-06	1.43406e-08	19	DDB_G0269966, DDB_G0270042, DDB_G0271732, DDB_G0274325, DDB_G0275313, DDB_G0280407, DDB_G0281711, DDB_G0281841, DDB_G0282741, DDB_G0283661, DDB_G0284017, DDB_G0285213, DDB_G0287779, DDB_G0290389, DDB_G0291804, DDB_G0292358, DDB_G0292992, DDB_G0293064, DDB_G0293168
GO:0003682	chromatin binding	0.0121551	4.27996e-05	11	DDB_G0269966, DDB_G0276977, DDB_G0278701, DDB_G0280887, DDB_G0281521, DDB_G0283701, DDB_G0285319, DDB_G0291752, DDB_G0292724, DDB_G0292948, DDB_G0293622
GO:0046983	protein dimerization activity	0.0103059	3.62883e-05	10	DDB_G0267402, DDB_G0270838, DDB_G0276101, DDB_G0277183, DDB_G0277677, DDB_G0279667, DDB_G0286509, DDB_G0286747, DDB_G0291185, DDB_G0291752
GO:0005516	calmodulin binding	0.000447877	1.57703e-06	9	DDB_G0272112, DDB_G0276883, DDB_G0280039, DDB_G0281565, DDB_G0281827, DDB_G0285319, DDB_G0286355, DDB_G0287585, DDB_G0288679
GO:0003774	motor activity	0.0267559	9.4211e-05	8	DDB_G0272112, DDB_G0274455, DDB_G0275447, DDB_G0276369, DDB_G0280039, DDB_G0286355, DDB_G0288679, DDB_G0289117

## Sheet: Starved-Cell compart
GOID	Term	P-value	Uncorrected P-value	Number of genes	Annotated genes
GO:0005737	cytoplasm	3.02532e-57	9.25173e-60	325	DDB_G0267374, DDB_G0267394, DDB_G0267418, DDB_G0267436, DDB_G0267454, DDB_G0267704, DDB_G0267850, DDB_G0268056, DDB_G0268236, DDB_G0268302, DDB_G0268632, DDB_G0269102, DDB_G0269122, DDB_G0269134, DDB_G0269138, DDB_G0269144, DDB_G0269146, DDB_G0269156, DDB_G0269160, DDB_G0269196, DDB_G0269640, DDB_G0269682, DDB_G0269756, DDB_G0269762, DDB_G0269916, DDB_G0270270, DDB_G0270316, DDB_G0270380, DDB_G02…
GO:0005634	nucleus	7.76901e-20	2.37584e-22	155	DDB_G0267402, DDB_G0267418, DDB_G0267572, DDB_G0268098, DDB_G0268224, DDB_G0268868, DDB_G0269138, DDB_G0269156, DDB_G0269160, DDB_G0269312, DDB_G0269642, DDB_G0269878, DDB_G0269966, DDB_G0270042, DDB_G0270418, DDB_G0270784, DDB_G0270838, DDB_G0272318, DDB_G0272789, DDB_G0272819, DDB_G0273645, DDB_G0273725, DDB_G0273737, DDB_G0274023, DDB_G0274229, DDB_G0274325, DDB_G0274521, DDB_G0274847, DDB_G02…
GO:0005829	cytosol	3.35299e-41	1.02538e-43	119	DDB_G0267418, DDB_G0267436, DDB_G0268302, DDB_G0268632, DDB_G0269102, DDB_G0269134, DDB_G0269144, DDB_G0270316, DDB_G0270380, DDB_G0270424, DDB_G0271148, DDB_G0271298, DDB_G0271668, DDB_G0271976, DDB_G0272106, DDB_G0272208, DDB_G0272250, DDB_G0272308, DDB_G0272789, DDB_G0272825, DDB_G0273983, DDB_G0274113, DDB_G0274455, DDB_G0274775, DDB_G0274859, DDB_G0275073, DDB_G0275153, DDB_G0275447, DDB_G02…
GO:0005840	ribosome	3.89864e-123	1.19224e-125	115	DDB_G0267850, DDB_G0268302, DDB_G0269640, DDB_G0269762, DDB_G0270316, DDB_G0270380, DDB_G0270424, DDB_G0271148, DDB_G0271298, DDB_G0271668, DDB_G0271976, DDB_G0272250, DDB_G0272308, DDB_G0272789, DDB_G0272825, DDB_G0273743, DDB_G0273771, DDB_G0273983, DDB_G0274113, DDB_G0274959, DDB_G0275473, DDB_G0275541, DDB_G0275673, DDB_G0275881, DDB_G0276043, DDB_G0276415, DDB_G0276441, DDB_G0276457, DDB_G02…
GO:0031982	vesicle	1.47486e-28	4.51028e-31	105	DDB_G0267374, DDB_G0267394, DDB_G0267418, DDB_G0268632, DDB_G0269102, DDB_G0269134, DDB_G0269138, DDB_G0269144, DDB_G0269146, DDB_G0269156, DDB_G0269160, DDB_G0269196, DDB_G0269916, DDB_G0270316, DDB_G0270784, DDB_G0271806, DDB_G0272104, DDB_G0272106, DDB_G0272112, DDB_G0272208, DDB_G0272566, DDB_G0273623, DDB_G0273885, DDB_G0273887, DDB_G0273919, DDB_G0274455, DDB_G0274627, DDB_G0274695, DDB_G02…
GO:0030139	endocytic vesicle	4.15557e-37	1.27082e-39	89	DDB_G0267374, DDB_G0267418, DDB_G0268632, DDB_G0269102, DDB_G0269134, DDB_G0269138, DDB_G0269144, DDB_G0269146, DDB_G0269156, DDB_G0269160, DDB_G0269196, DDB_G0269916, DDB_G0270316, DDB_G0270784, DDB_G0272104, DDB_G0272106, DDB_G0272208, DDB_G0272566, DDB_G0273623, DDB_G0273885, DDB_G0273887, DDB_G0273919, DDB_G0274627, DDB_G0274859, DDB_G0275153, DDB_G0275263, DDB_G0275355, DDB_G0275501, DDB_G02…
GO:0045335	phagocytic vesicle	4.02449e-38	1.23073e-40	88	DDB_G0267374, DDB_G0267418, DDB_G0268632, DDB_G0269102, DDB_G0269134, DDB_G0269138, DDB_G0269144, DDB_G0269146, DDB_G0269156, DDB_G0269160, DDB_G0269196, DDB_G0269916, DDB_G0270316, DDB_G0270784, DDB_G0272104, DDB_G0272106, DDB_G0272208, DDB_G0272566, DDB_G0273623, DDB_G0273885, DDB_G0273887, DDB_G0273919, DDB_G0274627, DDB_G0274859, DDB_G0275153, DDB_G0275263, DDB_G0275355, DDB_G0275501, DDB_G02…
GO:0005576	extracellular region	9.57297e-21	2.92751e-23	70	DDB_G0267418, DDB_G0267454, DDB_G0268632, DDB_G0269134, DDB_G0269138, DDB_G0269144, DDB_G0270316, DDB_G0270380, DDB_G0270424, DDB_G0271148, DDB_G0272308, DDB_G0272825, DDB_G0273885, DDB_G0273887, DDB_G0273919, DDB_G0273983, DDB_G0274113, DDB_G0275153, DDB_G0276441, DDB_G0276457, DDB_G0277183, DDB_G0277345, DDB_G0277629, DDB_G0277803, DDB_G0277825, DDB_G0277859, DDB_G0277975, DDB_G0278429, DDB_G02…
GO:0005739	mitochondrion	2.46178e-10	7.52837e-13	64	DDB_G0267454, DDB_G0267704, DDB_G0269640, DDB_G0269756, DDB_G0269762, DDB_G0269916, DDB_G0271998, DDB_G0272208, DDB_G0272266, DDB_G0272394, DDB_G0274959, DDB_G0275355, DDB_G0275673, DDB_G0275919, DDB_G0276039, DDB_G0276305, DDB_G0276417, DDB_G0277195, DDB_G0277307, DDB_G0277327, DDB_G0277479, DDB_G0278063, DDB_G0278195, DDB_G0278741, DDB_G0279527, DDB_G0279855, DDB_G0279963, DDB_G0281435, DDB_G02…
GO:0005730	nucleolus	2.71011e-26	8.28779e-29	55	DDB_G0267572, DDB_G0268098, DDB_G0268868, DDB_G0269312, DDB_G0269642, DDB_G0269878, DDB_G0272819, DDB_G0273725, DDB_G0274325, DDB_G0274521, DDB_G0274847, DDB_G0275073, DDB_G0276255, DDB_G0278741, DDB_G0279013, DDB_G0279245, DDB_G0279903, DDB_G0280289, DDB_G0280407, DDB_G0280805, DDB_G0281711, DDB_G0281827, DDB_G0281839, DDB_G0281841, DDB_G0281933, DDB_G0282243, DDB_G0282741, DDB_G0283153, DDB_G02…
GO:0005856	cytoskeleton	5.16293e-14	1.57888e-16	53	DDB_G0267374, DDB_G0267418, DDB_G0268632, DDB_G0269102, DDB_G0269138, DDB_G0269144, DDB_G0269196, DDB_G0272104, DDB_G0272106, DDB_G0272112, DDB_G0272825, DDB_G0273623, DDB_G0273737, DDB_G0274455, DDB_G0274627, DDB_G0274695, DDB_G0275447, DDB_G0276077, DDB_G0276369, DDB_G0276759, DDB_G0276893, DDB_G0277825, DDB_G0277859, DDB_G0277869, DDB_G0277917, DDB_G0279081, DDB_G0279415, DDB_G0280039, DDB_G02…
GO:0071944	cell periphery	0.0170769	5.2223e-05	50	DDB_G0267418, DDB_G0268632, DDB_G0269102, DDB_G0269134, DDB_G0269138, DDB_G0269144, DDB_G0269160, DDB_G0271806, DDB_G0272106, DDB_G0274455, DDB_G0274695, DDB_G0274775, DDB_G0275447, DDB_G0276267, DDB_G0276369, DDB_G0276893, DDB_G0277143, DDB_G0277221, DDB_G0277825, DDB_G0277869, DDB_G0277917, DDB_G0278685, DDB_G0279081, DDB_G0279415, DDB_G0280039, DDB_G0280053, DDB_G0280823, DDB_G0281827, DDB_G02…
GO:0005938	cell cortex	1.00197e-11	3.06413e-14	36	DDB_G0267418, DDB_G0268632, DDB_G0269102, DDB_G0269134, DDB_G0269138, DDB_G0269144, DDB_G0271806, DDB_G0272106, DDB_G0275447, DDB_G0276369, DDB_G0276893, DDB_G0277825, DDB_G0277869, DDB_G0277917, DDB_G0279081, DDB_G0279415, DDB_G0280823, DDB_G0281827, DDB_G0282813, DDB_G0283755, DDB_G0284035, DDB_G0286353, DDB_G0286355, DDB_G0287585, DDB_G0288319, DDB_G0288679, DDB_G0289115, DDB_G0289117, DDB_G02…
GO:0005759	mitochondrial matrix	7.47729e-15	2.28663e-17	31	DDB_G0269762, DDB_G0272266, DDB_G0274959, DDB_G0275673, DDB_G0276417, DDB_G0277307, DDB_G0278063, DDB_G0278195, DDB_G0279527, DDB_G0279963, DDB_G0281435, DDB_G0281601, DDB_G0281699, DDB_G0283273, DDB_G0283823, DDB_G0284405, DDB_G0288137, DDB_G0288181, DDB_G0288799, DDB_G0288983, DDB_G0290311, DDB_G0290997, DDB_G0292882, DDB_G0292994, DDB_G0293090, DDB_G0294036, DDB_G0294042, DDB_G0294044, DDB_G02…
GO:0005694	chromosome	0.000301277	9.21336e-07	28	DDB_G0267402, DDB_G0270418, DDB_G0270838, DDB_G0276101, DDB_G0276977, DDB_G0277033, DDB_G0277183, DDB_G0278701, DDB_G0279373, DDB_G0279667, DDB_G0280887, DDB_G0281711, DDB_G0282235, DDB_G0282427, DDB_G0282741, DDB_G0283205, DDB_G0285319, DDB_G0285961, DDB_G0286027, DDB_G0286509, DDB_G0286747, DDB_G0287779, DDB_G0289151, DDB_G0291185, DDB_G0291752, DDB_G0291868, DDB_G0292358, DDB_G0292948
GO:0005761	mitochondrial ribosome	4.03389e-21	1.23361e-23	23	DDB_G0269762, DDB_G0274959, DDB_G0275673, DDB_G0278195, DDB_G0279527, DDB_G0279963, DDB_G0281435, DDB_G0281601, DDB_G0281699, DDB_G0283273, DDB_G0283823, DDB_G0284405, DDB_G0288799, DDB_G0288983, DDB_G0290311, DDB_G0292882, DDB_G0293090, DDB_G0294036, DDB_G0294042, DDB_G0294044, DDB_G0294046, DDB_G0294050, DDB_G0294066
GO:0031143	pseudopodium	6.65586e-11	2.03543e-13	21	DDB_G0268632, DDB_G0269102, DDB_G0269134, DDB_G0271806, DDB_G0272106, DDB_G0275447, DDB_G0277825, DDB_G0279081, DDB_G0279415, DDB_G0280039, DDB_G0282813, DDB_G0283755, DDB_G0286355, DDB_G0288319, DDB_G0288679, DDB_G0289117, DDB_G0289483, DDB_G0289663, DDB_G0289811, DDB_G0290481, DDB_G0292804
GO:0000785	chromatin	0.000207895	6.35763e-07	18	DDB_G0267402, DDB_G0270838, DDB_G0276101, DDB_G0276977, DDB_G0277033, DDB_G0277183, DDB_G0279373, DDB_G0279667, DDB_G0280887, DDB_G0282427, DDB_G0285319, DDB_G0286509, DDB_G0286747, DDB_G0287779, DDB_G0289151, DDB_G0291185, DDB_G0292358, DDB_G0292948
GO:0012506	vesicle membrane	0.0150873	4.61386e-05	15	DDB_G0269102, DDB_G0272106, DDB_G0277221, DDB_G0277401, DDB_G0277797, DDB_G0277825, DDB_G0281985, DDB_G0282813, DDB_G0283755, DDB_G0287035, DDB_G0288319, DDB_G0289117, DDB_G0289247, DDB_G0291512, DDB_G0292804
GO:0005811	lipid droplet	0.0191907	5.86872e-05	14	DDB_G0269144, DDB_G0273623, DDB_G0276445, DDB_G0277803, DDB_G0277869, DDB_G0281565, DDB_G0286501, DDB_G0288273, DDB_G0288863, DDB_G0289599, DDB_G0289663, DDB_G0291237, DDB_G0292998, DDB_G0293434
GO:0005905	clathrin-coated pit	1.51401e-06	4.63e-09	10	DDB_G0269102, DDB_G0272106, DDB_G0277221, DDB_G0277825, DDB_G0278685, DDB_G0282813, DDB_G0283755, DDB_G0288319, DDB_G0291512, DDB_G0292804
GO:0030666	endocytic vesicle membrane	0.00434915	1.33002e-05	10	DDB_G0269102, DDB_G0272106, DDB_G0277401, DDB_G0277825, DDB_G0282813, DDB_G0283755, DDB_G0288319, DDB_G0289117, DDB_G0291512, DDB_G0292804
GO:0070938	contractile ring	0.0350787	0.000107274	4	DDB_G0280823, DDB_G0286355, DDB_G0289115, DDB_G0289483
